# Supplementary material for: Coevolution underlies GPCR-G protein selectivity and functionality
Source: Sci Rep. 2021 Apr 12;11:7858. doi: 10.1038/s41598-021-87251-6 (PMC8041822; doi:10.1038/s41598-021-87251-6)
Supplement: Supplementary file 1 — Supplementary Dataset 1. [file 41598_2021_87251_MOESM1_ESM.xlsx]

## Sheet: HTR
	Index	Structure	GPCRdb numbering	BW numbering	Sector	[Dog]	[Western lowland gorilla]	[Horse]	[Human]	[Mouse]	[Chimpanzee]	[Bornean orangutan]	[Rat]	[Red fox]	[African clawed frog]	[Dog]	[Guinea pig]	[Chinese hamster]	[North american opossum]	[Cat]	[Western lowland gorilla]	[Horse]	[Human]	[Mouse]	[Chimpanzee]	[Rabbit]	[Rat]	[Middle East blind mole rat]	[Red fox]	[Dog]	[Guinea pig]	[Human]	[Mouse]	[Rabbit]	[Rat]	[Japanese pufferfish]	[Guinea pig]	[Human]	[Chimpanzee]	[Guinea pig]	[Human]	[Mouse]	[Chimpanzee]	[Rat]	[Bovine]	[Dog]	[Chinese hamster]	[Fruit fly]	[Human]
					.	5-HT1A	5-HT1A	5-HT1A	5-HT1A	5-HT1A	5-HT1A	5-HT1A	5-HT1A	5-HT1A	5-HT1A	5-HT1B	5-HT1B	5-HT1B	5-HT1B	5-HT1B	5-HT1B	5-HT1B	5-HT1B	5-HT1B	5-HT1B	5-HT1B	5-HT1B	5-HT1B	5-HT1B	5-HT1D	5-HT1D	5-HT1D	5-HT1D	5-HT1D	5-HT1D	5-HT1D	5-ht1E	5-ht1E	5-ht1E	5-HT1F	5-HT1F	5-HT1F	5-HT1F	5-HT1F	5-HT2A	5-HT2A	5-HT2A	5-HT2A	5-HT2A
					.	5HT1A										5HT1B														5HT1D								5HT1E		5HT1F					5HT2A
					.
BLUE	245	TM1	1.50x50	1.5	B	N	N	N	N	N	N	N	N	N	N	N	N	N	N	N	N	N	N	N	N	N	N	N	N	N	N	N	N	N	N	N	N	N	N	N	N	N	N	N	N	N	N	N	N
	248	TM1	1.53x53	1.53	B	V	V	V	V	V	V	V	V	V	V	V	V	V	V	V	V	V	V	V	V	V	V	V	V	V	V	V	V	V	V	V	V	V	V	V	V	V	V	V	V	V	V	V	V
	258	ICL1	12.50x50		B	L	L	L	L	L	L	L	L	L	L	L	L	L	L	L	L	L	L	L	L	L	L	L	L	L	L	L	L	L	L	L	L	L	L	L	L	L	L	L	L	L	L	L	L
	264	TM2	2.40x40	2.4	B	N	N	N	N	N	N	N	N	N	N	N	N	N	N	N	N	N	N	N	N	N	N	N	N	N	N	N	N	N	N	N	N	N	N	N	N	N	N	N	N	N	N	N	N
	265	TM2	2.41x41	2.41	B	Y	Y	Y	Y	Y	Y	Y	Y	Y	Y	Y	Y	Y	Y	Y	Y	Y	Y	Y	Y	Y	Y	Y	Y	Y	Y	Y	Y	Y	Y	F	Y	Y	Y	Y	Y	Y	Y	Y	Y	Y	Y	Y	Y
	269	TM2	2.45x45	2.45	B	S	S	S	S	S	S	S	S	S	S	S	S	S	S	S	S	S	S	S	S	S	S	S	S	S	S	S	S	S	S	S	S	S	S	S	S	S	S	S	S	S	S	S	S
	270	TM2	2.46x46	2.46	B	L	L	L	L	L	L	L	L	L	L	L	L	L	L	L	L	L	L	L	L	L	L	L	L	L	L	L	L	L	L	L	L	L	L	L	L	L	L	L	L	L	L	L	L
	271	TM2	2.47x47	2.47	B	A	A	A	A	A	A	A	A	A	A	A	A	A	A	A	A	A	A	A	A	A	A	A	A	A	A	A	A	A	A	A	A	A	A	A	A	A	A	A	A	A	A	A	A
	274	TM2	2.50x50	2.5	B	D	D	D	D	D	D	D	D	D	D	D	D	D	D	D	D	D	D	D	D	D	D	D	D	D	D	D	D	D	D	D	D	D	D	D	D	D	D	D	D	D	D	D	D
	280	TM2	2.56x551	2.56	B	L	L	L	L	L	L	L	L	L	L	L	L	L	L	L	L	L	L	L	L	L	L	L	L	L	L	L	L	L	L	L	L	L	L	L	L	L	L	L	L	L	L	L	L
	281	TM2	2.57x56	2.57	B	V	V	V	V	V	V	V	V	V	V	V	V	V	V	V	V	V	V	V	V	V	V	V	V	V	V	V	V	V	V	V	V	V	V	V	V	V	V	V	V	V	V	V	V
	283	TM2	2.59x58	2.59	B	P	P	P	P	P	P	P	P	P	P	P	P	P	P	P	P	P	P	P	P	P	P	P	P	P	P	P	P	P	P	P	P	P	P	P	P	P	P	P	P	P	P	P	P
	296	ECL1	23.50x50		B	W	W	W	W	W	W	W	W	W	W	W	W	W	W	W	W	W	W	W	W	W	W	W	W	W	W	W	W	W	W	W	W	W	W	W	W	W	W	W	W	W	W	W	W
	303	TM3	3.25x25	3.25	B	C	C	C	C	C	C	C	C	C	C	C	C	C	C	C	C	C	C	C	C	C	C	C	C	C	C	C	C	C	C	C	C	C	C	C	C	C	C	C	C	C	C	C	C
	310	TM3	3.32x32	3.32	B	D	D	D	D	D	D	D	D	D	D	D	D	D	D	D	D	D	D	D	D	D	D	D	D	D	D	D	D	D	D	D	D	D	D	D	D	D	D	D	D	D	D	D	D
	315	TM3	3.37x37	3.37	B	T	T	T	T	T	T	T	T	T	T	T	T	T	T	T	T	T	T	T	T	T	T	T	T	T	T	T	T	T	T	T	T	T	T	T	T	T	T	T	T	T	T	T	T
	317	TM3	3.39x39	3.39	B	S	S	S	S	S	S	S	S	S	S	S	S	S	S	S	S	S	S	S	S	S	S	S	S	S	S	S	S	S	S	S	S	S	S	S	S	S	S	S	S	S	S	S	S
	318	TM3	3.40x40	3.4	B	I	I	I	I	I	I	I	I	I	I	I	I	I	I	I	I	I	I	I	I	I	I	I	I	I	I	I	I	I	I	I	I	I	I	I	I	I	I	I	I	I	I	I	I
	320	TM3	3.42x42	3.42	B	H	H	H	H	H	H	H	H	H	H	H	H	H	H	H	H	H	H	H	H	H	H	H	H	H	H	H	H	H	H	H	H	H	H	H	H	H	H	H	H	H	H	H	H
	321	TM3	3.43x43	3.43	B	L	L	L	L	L	L	L	L	L	L	L	L	L	L	L	L	L	L	L	L	L	L	L	L	L	L	L	L	L	L	L	L	L	L	L	L	L	L	L	L	L	L	L	L
	322	TM3	3.44x44	3.44	B	C	C	C	C	C	C	C	C	C	C	C	C	C	C	C	C	C	C	C	C	C	C	C	C	C	C	C	C	C	C	C	C	C	C	S	S	S	S	S	C	C	C	V	C
	324	TM3	3.46x46	3.46	B	I	I	I	I	I	I	I	I	I	I	I	I	I	I	I	I	I	I	I	I	I	I	I	I	I	I	I	I	I	I	I	I	I	I	I	I	I	I	I	I	I	I	I	I
	326	TM3	3.48x48	3.48	B	L	L	L	L	L	L	L	L	L	L	L	L	L	L	L	L	L	L	L	L	L	L	L	L	L	L	L	L	L	L	L	L	L	L	L	L	L	L	L	L	L	L	V	L
	327	TM3	3.49x49	3.49	B	D	D	D	D	D	D	D	D	D	D	D	D	D	D	D	D	D	D	D	D	D	D	D	D	D	D	D	D	D	D	D	D	D	D	D	D	D	D	D	D	D	D	D	D
	328	TM3	3.50x50	3.5	B	R	R	R	R	R	R	R	R	R	R	R	R	R	R	R	R	R	R	R	R	R	R	R	R	R	R	R	R	R	R	R	R	R	R	R	R	R	R	R	R	R	R	R	R
	329	TM3	3.51x51	3.51	B	Y	Y	Y	Y	Y	Y	Y	Y	Y	Y	Y	Y	Y	Y	Y	Y	Y	Y	Y	Y	Y	Y	Y	Y	Y	Y	Y	Y	Y	Y	Y	Y	Y	Y	Y	Y	Y	Y	Y	Y	Y	Y	Y	Y
	331	TM3	3.53x53	3.53	B	A	A	A	A	A	A	A	A	A	A	A	A	A	A	A	A	A	A	A	A	A	A	A	A	A	A	A	A	A	A	A	A	A	A	A	A	A	A	A	A	A	A	A	A
	332	TM3	3.54x54	3.54	B	I	I	I	I	I	I	I	I	I	I	I	I	I	I	I	I	I	I	I	I	I	I	I	I	I	I	I	I	I	I	I	I	I	I	I	I	I	I	I	I	I	I	V	I
	348	TM4	4.42x42	4.42	B	A	A	A	A	A	A	A	A	A	A	A	A	A	A	A	A	A	A	A	A	A	A	A	A	A	A	A	A	A	A	A	A	A	A	A	A	A	A	A	A	A	A	V	A
	352	TM4	4.46x46	4.46	B	I	I	I	I	I	I	I	I	I	I	I	I	I	I	I	I	I	I	I	I	I	I	I	I	I	I	I	I	I	I	V	I	I	I	I	I	I	I	I	I	I	I	I	I
	356	TM4	4.50x50	4.5	B	W	W	W	W	W	W	W	W	W	W	W	W	W	W	W	W	W	W	W	W	W	W	W	W	W	W	W	W	W	W	W	W	W	W	W	W	W	W	W	W	W	W	W	W
	363	TM4	4.57x57	4.57	B	S	S	S	S	S	S	S	S	S	S	S	S	S	S	S	S	S	S	S	S	S	S	S	S	S	S	S	S	S	S	S	S	S	S	S	S	S	S	S	S	S	S	S	S
	366	TM4	4.59-60x60	4.6	B	P	P	P	P	P	P	P	P	P	P	P	P	P	P	P	P	P	P	P	P	P	P	R	P	P	P	P	P	P	P	P	P	P	P	P	P	P	P	P	P	P	P	A	P
	400	ECL2	45.50x50		B	C	C	C	C	C	C	C	C	C	C	C	C	C	C	C	C	C	C	C	C	C	C	C	C	C	C	C	C	C	C	C	C	C	C	C	C	C	C	C	C	C	C	C	C
	419	TM5	5.47x47	5.47	B	F	F	F	F	F	F	F	F	F	F	F	F	F	F	F	F	F	F	F	F	F	F	F	F	F	F	F	F	F	F	F	F	F	F	F	F	F	F	F	F	F	F	F	F
	422	TM5	5.50x50	5.5	B	P	P	P	P	P	P	P	P	P	P	P	P	P	P	P	P	P	P	P	P	P	P	P	P	P	P	P	P	P	P	P	P	P	P	P	P	P	P	P	P	P	P	P	P
	430	TM5	5.58x58	5.58	B	Y	Y	Y	Y	Y	Y	Y	Y	Y	Y	Y	Y	Y	Y	Y	Y	Y	Y	Y	Y	Y	Y	Y	Y	Y	Y	Y	Y	Y	Y	Y	Y	Y	Y	Y	Y	Y	Y	Y	Y	Y	Y	Y	Y
	770	TM6	6.30x30	6.3	B	E	E	E	E	E	E	E	E	E	E	E	E	E	E	E	E	E	E	E	E	E	E	E	E	E	E	E	E	E	E	E	E	E	E	E	E	E	E	E	E	E	E	E	E
	772	TM6	6.32x32	6.32	B	K	K	K	K	K	K	K	K	K	K	K	K	K	K	K	K	K	K	K	K	K	K	K	K	K	K	K	K	K	K	K	K	K	K	K	K	K	K	K	K	K	K	K	K
	775	TM6	6.35x35	6.35	B	K	K	K	K	K	K	K	K	K	K	K	K	K	R	K	K	K	K	K	K	K	K	K	K	K	K	K	K	K	K	K	R	R	R	T	T	T	T	T	K	K	K	K	K
	777	TM6	6.37x37	6.37	B	L	L	L	L	L	L	L	L	L	L	L	L	L	L	L	L	L	L	L	L	L	L	L	L	L	L	L	L	L	L	L	L	L	L	L	L	L	L	L	L	L	L	L	L
	778	TM6	6.38x38	6.38	B	G	G	G	G	G	G	G	G	G	G	G	G	G	G	G	G	G	G	G	G	G	G	G	G	G	G	G	G	G	G	G	G	G	G	G	G	G	G	G	G	G	G	A	G
	784	TM6	6.44x44	6.44	B	F	F	F	F	F	F	F	F	F	F	F	F	F	F	F	F	F	F	F	F	F	F	F	F	F	F	F	F	F	F	F	F	F	F	F	F	F	F	F	F	F	F	F	F
	788	TM6	6.48x48	6.48	B	W	W	W	W	W	W	W	W	W	W	W	W	W	W	W	W	W	W	W	W	W	W	W	W	W	W	W	W	W	W	W	W	W	W	W	W	W	W	W	W	W	W	W	W
	790	TM6	6.50x50	6.5	B	P	P	P	P	P	P	P	P	P	P	P	P	P	P	P	P	P	P	P	P	P	P	P	P	P	P	P	P	P	P	P	P	P	P	P	P	P	P	P	P	P	P	P	P
	791	TM6	6.51x51	6.51	B	F	F	F	F	F	F	F	F	F	F	F	F	F	F	F	F	F	F	F	F	F	F	F	F	F	F	F	F	F	F	F	F	F	F	F	F	F	F	F	F	F	F	F	F
	792	TM6	6.52x52	6.52	B	F	F	F	F	F	F	F	F	F	F	F	F	F	F	F	F	F	F	F	F	F	F	F	F	F	F	F	F	F	F	F	F	F	F	F	F	F	F	F	F	F	F	F	F
	793	TM6	6.53x53	6.53	B	I	I	I	I	I	I	I	I	I	I	I	I	I	I	I	I	I	I	I	I	I	I	I	I	V	V	V	V	V	V	V	I	I	I	V	V	V	V	V	I	I	I	V	I
	822	TM7	7.40x39	7.4	B	W	W	W	W	W	W	W	W	W	W	W	W	W	W	W	W	W	W	W	W	W	W	W	W	W	W	W	W	W	W	W	W	W	W	W	W	W	W	W	W	W	W	W	W
	824	TM7	7.42x41	7.42	B	G	G	G	G	G	G	G	G	G	G	G	G	G	G	G	G	G	G	G	G	G	G	G	G	G	G	G	G	G	G	G	G	G	G	G	G	G	G	G	G	G	G	G	G
	825	TM7	7.43x42	7.43	B	Y	Y	Y	Y	Y	Y	Y	Y	Y	Y	Y	Y	Y	Y	Y	Y	Y	Y	Y	Y	Y	Y	Y	Y	Y	Y	Y	Y	Y	Y	Y	Y	Y	Y	Y	Y	Y	Y	Y	Y	Y	Y	Y	Y
	828	TM7	7.46x46	7.46	B	S	S	S	S	S	S	S	S	S	S	S	S	S	S	S	S	S	S	S	S	S	S	S	S	S	S	S	S	S	S	S	S	S	S	S	S	S	S	S	S	S	S	S	S
	831	TM7	7.49x49	7.49	B	N	N	N	N	N	N	N	N	N	N	N	N	N	N	N	N	N	N	N	N	N	N	N	N	N	N	N	N	N	N	N	N	N	N	N	N	N	N	N	N	N	N	N	N
	832	TM7	7.50x50	7.5	B	P	P	P	P	P	P	P	P	P	P	P	P	P	P	P	P	P	P	P	P	P	P	P	P	P	P	P	P	P	P	P	P	P	P	P	P	P	P	P	P	P	P	P	P
	835	TM7	7.53x53	7.53	B	Y	Y	Y	Y	Y	Y	Y	Y	Y	Y	Y	Y	Y	Y	Y	Y	Y	Y	Y	Y	Y	Y	Y	Y	Y	Y	Y	Y	Y	Y	Y	Y	Y	Y	Y	Y	Y	Y	Y	Y	Y	Y	Y	Y
	839	TM8	8.47x47	8.47	B	N	N	N	N	N	N	N	N	N	N	N	N	N	N	N	N	N	N	N	N	N	N	N	N	N	N	N	N	N	N	N	N	N	N	N	N	N	N	N	N	N	N	S	N
	845	TM8	8.53x53	8.53	B	A	A	A	A	A	A	A	A	A	A	A	A	A	A	A	A	A	A	A	A	A	A	A	A	A	A	A	A	A	A	A	A	A	A	A	A	A	A	A	A	A	A	A	A
	846	TM8	8.54x54	8.54	B	F	F	F	F	F	F	F	F	F	F	F	F	F	F	F	F	F	F	F	F	F	F	F	F	F	F	F	F	F	F	F	F	F	F	F	F	F	F	F	F	F	F	F	F
						5HT1A										5HT1B														5HT1D								5HT1E		5HT1F					5HT2A
RED	233	TM1	1.38-39x39	1.39	R	L	L	L	L	L	L	L	L	L	L	L	L	L	L	L	L	L	L	L	L	L	L	L	L	L	L	L	L	L	L	L	L	L	L	L	L	L	L	L	T	T	T	L	T
	266	TM2	2.42x42	2.42	R	L	L	L	L	L	L	L	L	L	L	L	L	L	L	L	L	L	L	L	L	L	L	L	L	L	L	L	L	L	L	L	L	L	L	L	L	L	L	L	F	F	F	L	F
	267	TM2	2.43x43	2.43	R	I	I	I	I	I	I	I	I	I	I	I	I	I	I	I	I	I	I	I	I	I	I	I	I	I	I	I	I	I	I	I	I	I	I	I	I	I	I	I	L	L	L	V	L
	277	TM2	2.53x53	2.53	R	V	V	V	V	V	V	V	V	V	V	V	V	V	V	V	V	V	V	V	V	V	V	V	V	V	V	V	V	V	V	V	V	V	V	V	V	V	V	V	L	L	L	V	L
	288	TM2	2.64x63	2.64	R	Y	Y	Y	Y	Y	Y	Y	Y	Y	N	Y	Y	Y	Y	Y	Y	Y	Y	Y	Y	Y	Y	Y	Y	Y	Y	Y	Y	Y	Y	Y	Y	Y	Y	Y	Y	Y	Y	Y	T	T	T	Y	T
	293	ECL1			R	_	_	_	_	_	_	_	_	_	_	_	_	_	_	_	_	_	_	_	_	_	_	_	_	_	_	_	_	_	_	_	_	_	_	_	_	_	_	_	Y	Y	Y	_	Y
	299	TM3	3.21x21	3.21	R	G	G	G	G	G	G	G	G	G	G	G	G	G	G	G	G	G	G	G	G	G	G	G	G	G	G	G	G	G	G	G	G	G	G	G	G	G	G	G	P	P	P	G	P
	300	TM3	3.22x22	3.22	R	Q	Q	Q	Q	Q	Q	Q	Q	Q	Q	Q	Q	Q	Q	Q	Q	Q	Q	Q	Q	Q	Q	Q	Q	Q	Q	Q	Q	Q	Q	Q	Y	Y	Y	Q	Q	Q	Q	Q	S	S	S	P	S
	304	TM3	3.26x26	3.26	R	D	D	D	D	D	D	D	D	D	D	D	D	D	D	D	D	D	D	D	D	D	D	D	D	D	D	D	D	D	D	D	E	E	E	D	D	D	D	D	A	A	A	D	A
	313	TM3	3.35x35	3.35	R	C	C	C	C	C	C	C	C	C	C	C	C	C	C	C	C	C	C	C	C	C	C	C	C	C	C	C	C	C	C	F	C	C	C	C	C	C	C	C	F	F	F	C	F
	314	TM3	3.36x36	3.36	R	C	C	C	C	C	C	C	C	C	C	C	C	C	C	C	C	C	C	C	C	C	C	C	C	C	C	C	C	C	C	C	C	C	C	C	C	C	C	C	S	S	S	C	S
	330	TM3	3.52x52	3.52	R	W	W	W	W	W	W	W	W	W	W	W	W	W	W	W	W	W	W	W	W	W	W	W	W	W	W	W	W	W	W	W	W	W	W	R	R	R	R	R	V	V	V	W	V
	333	TM3	3.55x55	3.55	R	T	T	T	T	T	T	T	T	T	T	T	T	T	T	T	T	T	T	T	T	T	T	T	T	T	T	T	T	T	T	T	T	T	T	T	T	T	T	T	Q	Q	Q	T	Q
	339	ICL2	34.53x53		R	Y	Y	Y	Y	Y	Y	Y	Y	Y	Y	Y	Y	Y	Y	Y	Y	Y	Y	Y	Y	Y	Y	Y	Y	Y	Y	Y	Y	Y	Y	Y	Y	Y	Y	Y	Y	Y	Y	Y	H	H	H	I	H
	344	TM4	4.38x38	4.38	R	T	T	T	T	T	T	T	T	T	T	T	T	T	T	T	T	T	T	T	T	T	T	T	T	T	T	T	T	T	T	T	T	T	T	T	T	T	T	T	S	S	S	T	S
	365	TM4	4.58-59x59	4.59	R	P	P	P	P	P	P	P	P	P	P	P	P	P	P	P	P	P	P	P	P	P	P	P	P	P	P	P	P	P	P	P	P	P	P	P	P	P	P	P	M	M	M	L	M
	410	TM5	5.38x39	5.38	R	Y	Y	Y	Y	Y	Y	Y	Y	Y	Y	Y	Y	Y	Y	Y	Y	Y	Y	Y	Y	Y	Y	Y	Y	Y	Y	Y	Y	Y	Y	Y	Y	Y	Y	S	S	S	S	S	F	F	F	Y	F
	411	TM5	5.39x40	5.39	R	T	T	T	T	T	T	T	T	T	T	T	T	T	T	T	T	T	T	T	T	T	T	T	T	T	T	T	T	T	T	T	T	T	T	T	T	T	T	T	V	V	V	Q	V
	413	TM5	5.41x42	5.41	R	Y	Y	Y	Y	Y	Y	Y	Y	Y	Y	Y	Y	Y	Y	Y	Y	Y	Y	Y	Y	Y	Y	Y	Y	Y	Y	Y	Y	Y	Y	Y	Y	Y	Y	Y	Y	Y	Y	Y	I	I	I	F	I
	414	TM5	5.42x43	5.42	R	S	S	S	S	S	S	S	S	S	S	S	S	S	S	S	S	S	S	S	S	S	S	S	S	S	S	S	S	S	S	S	S	S	S	S	S	S	S	S	G	G	G	A	G
	415	TM5	5.43x44	5.43	R	T	T	T	T	T	T	T	T	T	T	T	T	T	T	T	T	T	T	T	T	T	T	T	T	T	T	T	T	T	T	T	T	T	T	T	T	T	T	T	S	S	S	T	S
	420	TM5	5.48x48	5.48	R	Y	Y	Y	Y	Y	Y	Y	Y	Y	Y	Y	Y	Y	Y	Y	Y	Y	Y	Y	Y	Y	Y	Y	Y	Y	Y	Y	Y	Y	Y	Y	Y	Y	Y	Y	Y	Y	Y	Y	F	F	F	Y	F
	433	TM5	5.61x61	5.61	R	I	I	I	I	I	I	I	I	I	I	I	I	I	I	I	I	I	I	I	I	I	I	I	I	I	I	I	I	I	I	I	I	I	I	I	I	I	I	I	T	T	T	I	T
	437	TM5	5.65x65	5.65	R	A	A	A	A	A	A	A	A	A	A	A	A	A	A	A	A	A	A	A	A	A	A	A	A	A	A	A	A	A	A	A	A	A	A	A	A	A	A	A	L	L	L	A	L
	443	TM5	5.71x71	5.71	R	K	K	K	K	K	K	K	K	K	K	K	K	K	K	K	K	K	K	K	K	K	K	K	K	N	N	N	N	N	N	K	K	K	K	K	K	K	K	K	L	L	L	R	L
	769	TM6	6.29x29	6.29	R	R	R	R	R	R	R	R	R	R	R	R	R	R	R	R	R	R	R	R	R	R	R	R	R	R	R	R	R	R	R	R	R	R	R	R	R	R	R	R	N	N	N	R	N
	776	TM6	6.36x36	6.36	R	T	T	T	T	T	T	T	T	T	T	T	T	T	T	T	T	T	T	T	T	T	T	T	T	T	T	I	T	T	T	T	I	I	I	T	T	T	T	T	V	V	V	T	V
	780	TM6	6.40x40	6.4	R	I	I	I	I	I	I	I	I	I	I	I	I	I	I	I	I	I	I	I	I	I	I	I	I	I	I	I	I	I	I	I	I	I	I	I	I	I	I	I	V	V	V	I	V
	782	TM6	6.42x42	6.42	R	G	G	G	G	G	G	G	G	G	G	G	G	G	G	G	G	G	G	G	G	G	G	G	G	G	G	G	G	G	G	G	G	G	G	G	G	G	G	G	F	F	F	G	F
	787	TM6	6.47x47	6.47	R	C	C	C	C	C	C	C	C	C	C	C	C	C	C	C	C	C	C	C	C	C	C	C	C	C	C	C	C	C	C	C	S	S	S	C	C	C	C	C	M	M	M	C	M
	789	TM6	6.49x49	6.49	R	L	L	L	L	L	L	L	L	L	L	L	L	L	L	L	L	L	L	L	L	L	L	L	L	L	L	L	L	L	L	L	L	L	L	L	L	L	L	L	C	C	C	L	C
	799	TM6	6.59x59	6.59	R	P	P	P	P	P	P	P	P	P	P	P	P	P	P	P	P	P	P	P	P	P	P	P	P	P	P	P	P	P	P	A	G	G	G	N	N	N	N	N	V	V	V	P	V
	801	TM6	6.61x61	6.61	R	_	_	_	_	_	_	_	_	_	_	_	_	_	_	_	_	_	_	_	_	_	_	_	_	_	_	_	_	_	_	_	S	S	S	C	C	C	C	C	C	C	C	C	C
	802	ECL3			R	C	C	C	C	C	C	C	C	C	C	C	C	C	C	C	C	C	C	C	C	C	C	C	C	C	C	C	C	C	C	C	I	I	I	E	D	E	D	E	K	K	K	A	K
	809	TM7	7.27x26	7.27	R	_	_	_	_	_	_	_	_	_	_	_	_	_	_	_	_	_	_	_	_	_	_	_	_	_	_	_	_	_	_	_	_	_	_	_	_	_	_	_	N	N	N	A	N
	823	TM7	7.41x40	7.41	R	L	L	L	L	L	L	L	L	L	L	L	L	L	L	L	L	L	L	L	L	L	L	L	L	L	L	L	L	L	L	L	L	L	L	L	L	L	L	L	I	I	I	L	I
	827	TM7	7.45x45	7.45	R	N	N	N	N	N	N	N	N	N	N	N	N	N	N	N	N	N	N	N	N	N	N	N	N	N	N	N	N	N	N	N	N	N	N	N	N	N	N	N	S	S	S	N	S
	829	TM7	7.47x47	7.47	R	L	L	L	L	L	L	L	L	L	L	L	L	L	L	L	L	L	L	L	L	L	L	L	L	L	L	L	L	L	L	L	L	L	L	L	L	L	L	L	A	A	A	T	A
	834	TM7	7.52x52	7.52	R	I	I	I	I	I	I	I	I	I	I	I	I	I	I	I	I	I	I	I	I	I	I	I	I	I	I	I	I	I	I	I	L	L	L	I	I	I	I	I	V	V	V	I	V
	841	TM8	8.49x49	8.49	R	D	D	D	D	D	D	D	D	D	D	D	D	D	D	D	D	D	D	D	D	D	D	D	D	E	D	E	D	D	D	E	D	D	D	D	D	D	D	D	T	T	T	E	T
	852	TM8	8.60x60	8.6	R	_	_	_	_	_	_	_	_	_	_	_	_	_	_	_	_	_	_	_	_	_	_	_	_	_	_	_	_	_	_	_	_	_	_	_	_	_	_	_	C	C	C	G	C
					.	5HT1A										5HT1B														5HT1D								5HT1E		5HT1F					5HT2A
					.
YELLOW	209	N-term			Y	G	E	G	E	G	E	E	G	G	Q	C	C	C	S	C	C	C	C	C	C	C	C	C	C	A	A	A	S	A	S	S	C	C	C	S	S	S	S	S	C	C	F	N	C
	226	TM1	1.32-33x32	1.32	Y	Q	Q	Q	Q	Q	Q	Q	Q	Q	Q	K	K	K	K	K	K	K	K	K	K	K	K	K	K	K	K	K	R	K	R	Q	K	K	K	K	K	K	K	K	K	K	K	M	K
	241	TM1	1.46x46	1.46	Y	A	A	A	A	A	A	A	A	A	G	T	T	T	T	T	T	T	T	T	T	T	T	T	T	T	T	T	T	T	T	T	T	T	T	T	T	T	T	T	T	T	T	T	T
	249	TM1	1.54x54	1.54	Y	V	V	V	V	V	V	V	V	V	I	I	I	I	I	I	I	I	I	I	I	V	I	I	I	L	L	L	L	L	L	I	I	I	I	I	I	I	I	I	I	I	I	I	I
	257	ICL1	12.49x49		Y	S	S	S	S	S	S	S	S	S	S	K	K	K	K	K	K	K	K	K	K	K	K	K	K	K	K	K	K	K	K	K	K	K	K	K	K	K	K	K	K	K	K	N	K
	259	ICL1	12.51x51		Y	Q	Q	Q	Q	Q	Q	Q	Q	Q	Q	H	H	H	H	H	H	H	H	H	H	H	H	H	H	H	H	H	H	H	H	H	H	H	H	H	H	H	H	H	Q	Q	Q	Q	Q
	276	TM2	2.52x52	2.52	Y	M	M	M	M	M	M	M	M	M	M	L	L	L	L	L	L	L	L	L	L	L	L	L	L	L	L	L	L	L	L	L	L	L	L	L	L	L	L	L	L	L	L	F	L
	282	TM2	2.58x57	2.58	Y	L	L	L	L	L	L	L	L	L	L	M	M	M	M	M	M	M	M	M	M	M	M	M	M	M	M	M	M	M	M	M	M	M	M	M	M	M	M	M	M	M	M	M	M
	285	TM2	2.61x60	2.61	Y	A	A	A	A	A	A	A	A	A	A	S	S	S	S	S	S	S	S	S	S	S	S	S	S	S	S	S	S	S	S	S	S	S	S	S	S	S	S	S	S	S	S	G	S
	295	ECL1	23.49x49		Y	K	K	K	K	K	K	K	K	K	K	R	R	R	R	R	R	R	R	R	R	R	R	R	R	T	T	T	T	T	T	T	S	R	R	S	S	S	S	S	R	R	R	G	R
	306	TM3	3.28x28	3.28	Y	F	F	F	F	F	F	F	F	F	F	W	W	W	W	W	W	W	W	W	W	W	W	W	W	W	W	W	W	W	W	W	W	W	W	W	W	W	W	W	W	W	W	W	W
	316	TM3	3.38x38	3.38	Y	S	S	S	S	S	S	S	S	S	S	A	A	A	A	A	A	A	A	A	A	A	A	A	A	A	A	A	A	A	A	A	C	C	C	C	C	C	C	C	A	A	A	A	A
	338	ICL2	34.52x52		Y	D	D	D	D	D	D	D	D	D	D	E	G	E	E	E	E	E	E	E	E	E	D	E	E	E	E	E	E	E	E	E	E	E	E	E	E	E	E	E	H	H	H	Y	H
	340	ICL2	34.54x54		Y	V	V	V	V	V	V	V	V	V	V	S	S	A	S	S	S	S	S	S	S	S	S	S	S	S	S	S	S	S	S	S	A	A	A	A	A	A	A	A	S	S	S	H	S
	355	TM4	4.49x49	4.49	Y	T	T	T	T	T	T	T	T	T	T	V	V	V	V	V	V	V	V	V	V	V	V	V	V	V	V	V	V	V	V	V	V	V	V	V	V	V	V	V	V	V	V	V	V
	359	TM4	4.53x53	4.53	Y	G	G	G	G	G	G	G	G	G	G	S	S	S	S	S	S	S	S	S	S	S	S	S	S	S	S	S	S	S	S	S	S	S	S	S	S	S	S	S	S	S	S	A	S
	360	TM4	4.54x54	4.54	Y	F	F	F	F	F	F	F	F	F	F	I	I	I	V	I	I	I	I	I	I	I	I	I	I	I	I	I	I	I	I	I	I	I	I	V	V	V	V	V	V	V	V	V	V
	368	TM4	4.61-62x62	4.62	Y	L	L	L	L	L	L	L	L	L	L	F	F	F	F	F	F	F	F	F	F	F	F	F	F	F	F	F	F	F	F	F	F	F	F	F	F	F	F	F	P	P	P	Q	P
	369	TM4	4.62-63x63	4.63	Y	G	G	G	G	G	G	G	G	G	G	W	W	W	W	W	W	W	W	W	W	W	W	W	W	W	W	W	W	W	W	W	W	W	W	W	W	W	W	W	V	V	V	F	V
	381	ECL2			Y	R	R	R	R	R	R	R	R	R	R	E	E	E	E	E	E	E	E	E	E	E	E	E	E	E	E	E	E	E	E	E	S	S	S	R	R	R	R	R	E	E	Q	E	E
	426	TM5	5.54x54	5.54	Y	M	M	M	M	M	M	M	M	M	M	L	L	L	L	L	L	L	L	L	L	L	L	L	L	L	L	L	L	L	L	L	I	I	I	I	I	I	I	I	M	M	M	I	M
	453	ICL3			Y	A	A	A	A	A	A	A	A	A	V	K	K	K	K	K	K	K	K	K	K	K	K	K	K	R	R	R	R	R	R	R	R	R	R	E	E	E	E	E	K	K	K	V	K
	460	ICL3			Y	S	S	S	S	S	S	S	S	S	V	L	L	L	L	L	L	L	L	L	L	L	L	L	L	I	I	I	I	I	I	I	S	S	S	L	L	L	L	L	L	L	L	G	L
	467	ICL3			Y	K	K	K	K	K	K	K	K	K	E	S	S	S	S	S	S	S	S	S	S	S	S	S	S	S	S	S	S	S	S	S	T	T	T	I	T	I	T	I	S	S	S	K	S
	749	ICL3			Y	A	A	A	A	A	A	A	A	A	L	N	N	N	N	N	N	N	N	N	N	N	N	N	N	N	N	N	N	N	N	N	I	I	I	S	S	S	S	S	Q	Q	R	S	R
	773	TM6	6.33x33	6.33	Y	T	T	T	T	T	T	T	T	T	T	A	A	A	A	A	A	A	A	A	A	A	A	A	A	A	A	A	A	A	A	A	A	A	A	A	A	A	A	A	A	A	A	A	A
	786	TM6	6.46x46	6.46	Y	L	L	L	L	L	L	L	L	L	L	V	V	V	V	V	V	V	V	V	V	V	V	V	V	V	V	I	I	G	I	I	L	L	L	I	I	I	I	I	V	V	V	V	V
	815	TM7	7.33x32	7.33	Y	L	L	L	L	L	L	L	L	L	L	A	A	A	A	A	A	A	A	A	A	A	A	A	A	A	A	A	A	G	A	L	E	E	E	E	E	E	E	E	A	A	A	S	A
	818	TM7	7.36x35	7.36	Y	A	A	A	A	A	A	A	A	A	D	D	D	D	D	D	D	D	D	D	D	D	D	D	D	D	D	D	D	D	D	D	D	D	D	N	N	N	N	N	N	N	N	S	N
	820	TM7	7.38x37	7.38	Y	I	I	I	I	I	I	I	I	I	I	F	F	F	F	F	F	F	F	F	F	F	F	F	F	F	F	F	F	F	F	F	L	L	L	L	L	L	L	L	F	F	F	F	F
	826	TM7	7.44x43	7.44	Y	S	S	S	S	S	S	S	S	S	S	L	L	L	L	L	L	L	L	L	L	V	L	L	L	L	L	L	L	L	L	L	V	V	V	L	L	L	L	L	L	L	L	F	L
	830	TM7	7.48x48	7.48	Y	L	L	L	L	L	L	L	L	L	L	I	I	I	I	I	I	I	I	I	I	I	I	I	I	I	I	I	I	I	I	I	I	I	I	I	I	I	I	I	V	V	V	L	V
	836	TM7	7.54x54	7.54	Y	A	A	A	A	A	A	A	A	A	A	T	T	T	T	T	T	T	T	T	T	T	T	T	T	T	T	T	T	T	T	T	T	T	T	T	T	T	T	T	T	T	T	T	T
[truncated: 31 more columns]

## Sheet: DAR
	Index	Structure	GPCRdb numbering	BW numbering	Sector	[Bovine]	[Goldfish]	[North american opossum]	[Human]	[Rhesus macaque]	[Mouse]	[Pig]	[Rat]	[African clawed frog]	[Bovine]	[Dog]	[Green monkey]	[Human]	[Common turkey]	[Mouse]	[European domestic ferret]	[Chimpanzee]	[Rat]	[Green monkey]	[Human]	[Mouse]	[Chimpanzee]	[Rat]	[Human]	[Mouse]	[European domestic ferret]	[Rat]	[Human]	[Mouse]	[Rat]	[African clawed frog]
					.	D1	D1	D1	D1	D1	D1	D1	D1	D1	D2	D2	D2	D2	D2	D2	D2	D2	D2	D3	D3	D3	D3	D3	D4	D4	D4	D4	D5	D5	D5	D5
					.	D1									D2									D3					D4				D5
BLUE	51	TM1	1.42x42	1.42	B	L	L	L	L	L	L	L	L	L	L	L	L	L	L	L	L	L	L	L	L	L	L	L	L	L	L	L	L	L	L	L
	52	TM1	1.43x43	1.43	B	I	I	I	I	I	I	I	I	I	I	I	I	I	I	I	I	I	I	I	I	I	I	I	I	I	I	I	I	I	I	I
	58	TM1	1.49x49	1.49	B	G	G	G	G	G	G	G	G	G	G	G	G	G	G	G	G	G	G	G	G	G	G	G	G	G	G	G	G	G	G	G
	59	TM1	1.50x50	1.5	B	N	N	N	N	N	N	N	N	N	N	N	N	N	N	N	N	N	N	N	N	N	N	N	N	N	N	N	N	N	N	N
	61	TM1	1.52x52	1.52	B	L	L	L	L	L	L	L	L	L	L	L	L	L	L	L	L	L	L	L	L	L	L	L	L	L	L	L	L	L	L	L
	62	TM1	1.53x53	1.53	B	V	V	V	V	V	V	V	V	V	V	V	V	V	V	V	V	V	V	V	V	V	V	V	V	V	V	V	V	V	V	V
	63	TM1	1.54x54	1.54	B	C	C	C	C	C	C	C	C	C	C	C	C	C	C	C	C	C	C	C	C	C	C	C	C	C	C	C	C	C	C	C
	72	ICL1	12.50x50		B	L	L	L	L	L	L	L	L	L	L	L	L	L	L	L	L	L	L	L	L	L	L	L	L	L	L	L	L	L	L	L
	77	TM2	2.39x39	2.39	B	T	T	T	T	T	T	T	T	T	T	T	T	T	T	T	T	T	T	T	T	T	T	T	T	T	T	T	T	T	T	T
	78	TM2	2.40x40	2.4	B	N	N	N	N	N	N	N	N	N	N	N	N	N	N	N	N	N	N	N	N	N	N	N	N	N	N	N	N	N	N	N
	83	TM2	2.45x45	2.45	B	S	S	S	S	S	S	S	S	S	S	S	S	S	S	S	S	S	S	S	S	S	S	S	S	S	S	S	S	S	S	S
	84	TM2	2.46x46	2.46	B	L	L	L	L	L	L	L	L	L	L	L	L	L	L	L	L	L	L	L	L	L	L	L	L	L	L	L	L	L	L	L
	85	TM2	2.47x47	2.47	B	A	A	A	A	A	A	A	A	A	A	A	A	A	A	A	A	A	A	A	A	A	A	A	A	A	A	A	A	A	A	A
	88	TM2	2.50x50	2.5	B	D	D	D	D	D	D	D	D	D	D	D	D	D	D	D	D	D	D	D	D	D	D	D	D	D	D	D	D	D	D	D
	89	TM2	2.51x51	2.51	B	L	L	L	L	L	L	L	L	L	L	L	L	L	L	L	L	L	L	L	L	L	L	L	L	L	L	L	L	L	L	L
	92	TM2	2.54x54	2.54	B	A	A	A	A	A	A	A	A	A	A	A	A	A	A	A	A	A	A	A	A	A	A	A	A	A	A	A	A	A	A	A
	94	TM2	2.56x551	2.56	B	L	L	L	L	L	L	L	L	L	L	L	L	L	L	L	L	L	L	L	L	L	L	L	L	L	L	L	L	L	L	L
	95	TM2	2.57x56	2.57	B	V	V	V	V	V	V	V	V	V	V	V	V	V	V	V	V	V	V	V	V	V	V	V	V	V	V	V	V	V	V	V
	97	TM2	2.59x58	2.59	B	P	P	P	P	P	P	P	P	P	P	P	P	P	P	P	P	P	P	P	P	P	P	P	P	P	P	P	P	P	P	P
	103	TM2	2.65x64	2.65	B	E	E	E	E	E	E	E	E	E	E	E	E	E	E	E	E	E	E	E	E	E	E	E	E	E	E	E	E	E	E	E
	110	ECL1	23.50x50		B	W	W	W	W	W	W	W	W	W	W	W	W	W	W	W	W	W	W	W	W	W	W	W	W	W	W	W	W	W	W	W
	117	TM3	3.25x25	3.25	B	C	C	C	C	C	C	C	C	C	C	C	C	C	C	C	C	C	C	C	C	C	C	C	C	C	C	C	C	C	C	C
	124	TM3	3.32x32	3.32	B	D	D	D	D	D	D	D	D	D	D	D	D	D	D	D	D	D	D	D	D	D	D	D	D	D	D	D	D	D	D	D
	126	TM3	3.34x34	3.34	B	M	M	M	M	M	M	M	M	M	M	M	M	M	M	M	M	M	M	M	M	M	M	M	M	M	M	M	M	M	M	M
	129	TM3	3.37x37	3.37	B	T	T	T	T	T	T	T	T	T	T	T	T	T	T	T	T	T	T	T	T	T	T	T	T	T	T	T	T	T	T	T
	130	TM3	3.38x38	3.38	B	A	A	A	A	A	A	A	A	A	A	A	A	A	A	A	A	A	A	A	A	A	A	A	A	A	A	A	A	A	A	A
	131	TM3	3.39x39	3.39	B	S	S	S	S	S	S	S	S	S	S	S	S	S	S	S	S	S	S	S	S	S	S	S	S	S	S	S	S	S	S	S
	132	TM3	3.40x40	3.4	B	I	I	I	I	I	I	I	I	I	I	I	I	I	I	I	I	I	I	I	I	I	I	I	I	I	I	I	I	I	I	I
	134	TM3	3.42x42	3.42	B	N	N	N	N	N	N	N	N	N	N	N	N	N	N	N	N	N	N	N	N	N	N	N	N	N	N	N	N	N	N	N
	135	TM3	3.43x43	3.43	B	L	L	L	L	L	L	L	L	L	L	L	L	L	L	L	L	L	L	L	L	L	L	L	L	L	L	L	L	L	L	L
	136	TM3	3.44x44	3.44	B	C	C	C	C	C	C	C	C	C	C	C	C	C	C	C	C	C	C	C	C	C	C	C	C	C	C	C	C	C	C	C
	138	TM3	3.46x46	3.46	B	I	I	I	I	I	I	I	I	I	I	I	I	I	I	I	I	I	I	I	I	I	I	I	I	I	I	I	I	I	I	I
	139	TM3	3.47x47	3.47	B	S	S	S	S	S	S	S	S	S	S	S	S	S	S	S	S	S	S	S	S	S	S	S	S	S	S	S	S	S	S	S
	141	TM3	3.49x49	3.49	B	D	D	D	D	D	D	D	D	D	D	D	D	D	D	D	D	D	D	D	D	D	D	D	D	D	D	D	D	D	D	D
	142	TM3	3.50x50	3.5	B	R	R	R	R	R	R	R	R	R	R	R	R	R	R	R	R	R	R	R	R	R	R	R	R	R	R	R	R	R	R	R
	145	TM3	3.53x53	3.53	B	A	A	A	A	A	A	A	A	A	A	A	A	A	A	A	A	A	A	A	A	A	A	A	A	A	A	A	A	A	A	A
	149	ICL2	34.50x50		B	P	P	P	P	P	P	P	P	P	P	P	P	P	P	P	P	P	P	P	P	P	P	P	P	P	P	P	P	P	P	P
	152	ICL2	34.53x53		B	Y	Y	Y	Y	Y	Y	Y	Y	Y	Y	Y	Y	Y	Y	Y	Y	Y	Y	Y	Y	Y	Y	Y	Y	Y	Y	Y	Y	Y	Y	Y
	172	TM4	4.50x50	4.5	B	W	W	W	W	W	W	W	W	W	W	W	W	W	W	W	W	W	W	W	W	W	W	W	W	W	W	W	W	W	W	W
	174	TM4	4.52x52	4.52	B	L	L	L	L	L	L	L	L	L	L	L	L	L	L	L	L	L	L	L	L	L	L	L	L	L	L	L	L	L	L	L
	182	TM4	4.60-61x61	4.61	B	P	P	P	P	P	P	P	P	P	P	P	P	P	P	P	P	P	P	P	P	P	P	P	P	P	P	P	P	P	P	P
	224	ECL2	45.50x50		B	C	C	C	C	C	C	C	C	C	C	C	C	C	C	C	C	C	C	C	C	C	C	C	C	C	C	C	C	C	C	C
	236	TM5	5.42x43	5.42	B	S	S	S	S	S	S	S	S	S	S	S	S	S	S	S	S	S	S	S	S	S	S	S	S	S	S	S	S	S	S	S
	237	TM5	5.43x44	5.43	B	S	S	S	S	S	S	S	S	S	S	S	S	S	S	S	S	S	S	S	S	S	S	S	S	S	S	S	S	S	S	S
	240	TM5	5.46x461	5.46	B	S	S	S	S	S	S	S	S	S	S	S	S	S	S	S	S	S	S	S	S	S	S	S	S	S	S	S	S	S	S	S
	241	TM5	5.47x47	5.47	B	F	F	F	F	F	F	F	F	F	F	F	F	F	F	F	F	F	F	F	F	F	F	F	F	F	F	F	F	F	F	F
	244	TM5	5.50x50	5.5	B	P	P	P	P	P	P	P	P	P	P	P	P	P	P	P	P	P	P	P	P	P	P	P	P	P	P	P	P	P	P	P
	252	TM5	5.58x58	5.58	B	Y	Y	Y	Y	Y	Y	Y	Y	Y	Y	Y	Y	Y	Y	Y	Y	Y	Y	Y	Y	Y	Y	Y	Y	Y	Y	Y	Y	Y	Y	Y
	430	TM6	6.30x30	6.3	B	E	E	E	E	E	E	E	E	E	E	E	E	E	E	E	E	E	E	E	E	E	E	E	E	E	E	E	E	E	E	E
	432	TM6	6.32x32	6.32	B	K	K	K	K	K	K	K	K	K	K	K	K	K	K	K	K	K	K	K	K	K	K	K	K	K	K	K	K	K	K	K
	442	TM6	6.42x42	6.42	B	G	G	G	G	G	G	G	G	G	G	G	G	G	G	G	G	G	G	G	G	G	G	G	G	G	G	G	G	G	G	G
	444	TM6	6.44x44	6.44	B	F	F	F	F	F	F	F	F	F	F	F	F	F	F	F	F	F	F	F	F	F	F	F	F	F	F	F	F	F	F	F
	447	TM6	6.47x47	6.47	B	C	C	C	C	C	C	C	C	C	C	C	C	C	C	C	C	C	C	C	C	C	C	C	C	C	C	C	C	C	C	C
	448	TM6	6.48x48	6.48	B	W	W	W	W	W	W	W	W	W	W	W	W	W	W	W	W	W	W	W	W	W	W	W	W	W	W	W	W	W	W	W
	450	TM6	6.50x50	6.5	B	P	P	P	P	P	P	P	P	P	P	P	P	P	P	P	P	P	P	P	P	P	P	P	P	P	P	P	P	P	P	P
	451	TM6	6.51x51	6.51	B	F	F	F	F	F	F	F	F	F	F	F	F	F	F	F	F	F	F	F	F	F	F	F	F	F	F	F	F	F	F	F
	452	TM6	6.52x52	6.52	B	F	F	F	F	F	F	F	F	F	F	F	F	F	F	F	F	F	F	F	F	F	F	F	F	F	F	F	F	F	F	F
	492	TM7	7.40x39	7.4	B	W	W	W	W	W	W	W	W	W	W	W	W	W	W	W	W	W	W	W	W	W	W	W	W	W	W	W	W	W	W	W
	494	TM7	7.42x41	7.42	B	G	G	G	G	G	G	G	G	G	G	G	G	G	G	G	G	G	G	G	G	G	G	G	G	G	G	G	G	G	G	G
	497	TM7	7.45x45	7.45	B	N	N	N	N	N	N	N	N	N	N	N	N	N	N	N	N	N	N	N	N	N	N	N	N	N	N	N	N	N	N	N
	498	TM7	7.46x46	7.46	B	S	S	S	S	S	S	S	S	S	S	S	S	S	S	S	S	S	S	S	S	S	S	S	S	S	S	S	S	S	S	S
	501	TM7	7.49x49	7.49	B	N	N	N	N	N	N	N	N	N	N	N	N	N	N	N	N	N	N	N	N	N	N	N	N	N	N	N	N	N	N	N
	502	TM7	7.50x50	7.5	B	P	P	P	P	P	P	P	P	P	P	P	P	P	P	P	P	P	P	P	P	P	P	P	P	P	P	P	P	P	P	P
	504	TM7	7.52x52	7.52	B	I	I	I	I	I	I	I	I	I	I	I	I	I	I	I	I	I	I	I	I	I	I	I	I	I	I	I	I	I	I	I
	505	TM7	7.53x53	7.53	B	Y	Y	Y	Y	Y	Y	Y	Y	Y	Y	Y	Y	Y	Y	Y	Y	Y	Y	Y	Y	Y	Y	Y	Y	Y	Y	Y	Y	Y	Y	Y
						D1									D2									D3					D4				D5
RED	4	N-term			R	_	_	_	_	_	_	_	_	_	M	M	M	M	_	M	M	M	M	_	_	_	_	_	M	_	_	_	P	M	M	P
	8	N-term			R	_	_	_	_	_	_	_	_	_	N	N	N	N	D	N	N	N	N	_	_	_	_	_	S	G	_	G	N	G	G	L
	11	N-term			R	_	_	_	_	_	_	_	_	_	W	W	W	W	N	W	W	W	W	P	S	P	P	P	D	S	N	S	A	G	R	D
	12	N-term			R	_	_	_	_	_	_	_	_	_	Y	Y	Y	Y	L	Y	Y	Y	Y	L	L	L	L	L	A	A	R	A	Y	T	T	Q
	21	N-term			R	T	L	P	T	T	A	T	A	T	W	W	W	W	N	W	W	W	W	Y	Y	S	Y	S	P	G	L	G	Q	Q	Q	M
	43	TM1	1.34x34	1.34	R	L	L	L	L	L	L	L	L	L	Y	Y	Y	Y	Y	Y	Y	Y	Y	Y	Y	Y	Y	Y	A	A	A	A	V	V	V	V
	70	ICL1	12.48x48		R	R	R	R	R	R	R	R	R	R	K	K	K	K	K	K	K	K	K	R	R	R	R	R	R	R	R	R	R	R	R	R
	79	TM2	2.41x41	2.41	R	F	F	F	F	F	F	F	F	F	Y	Y	Y	Y	Y	Y	Y	Y	Y	Y	Y	Y	Y	Y	S	Y	Y	Y	V	I	I	I
	108	ECL1			R	G	G	G	G	G	G	G	G	G	_	_	_	_	_	_	_	_	_	G	G	G	G	G	G	G	G	G	G	G	G	G
	163	TM4	4.41x41	4.41	R	A	V	A	A	A	A	A	A	V	R	R	R	R	R	R	R	R	R	R	R	R	R	R	R	C	R	C	M	V	V	V
	287	ICL3			R	-	-	-	-	-	-	-	-	-	N	N	N	N	C	N	N	N	N	L	L	S	L	S	P	S	P	S	-	-	-	-
	288	ICL3			R	-	-	-	-	-	-	-	-	-	C	C	C	C	T	C	Y	C	C	S	S	C	S	C	T	D	E	D	-	-	-	-
	290	ICL3			R	-	-	-	-	-	-	-	-	-	H	H	H	H	P	H	H	H	H	D	D	R	D	R	P	T	V	T	-	-	-	-
	294	ICL3			R	-	-	-	-	-	-	-	-	-	M	M	M	M	K	M	M	M	M	L	L	I	L	I	L	F	E	L	-	-	-	-
	297	ICL3			R	-	-	-	-	-	-	-	-	-	C	C	C	C	T	C	C	C	C	K	K	F	K	F	D	D	-	D	-	-	-	-
	301	ICL3			R	-	-	-	-	-	-	-	-	-	M	M	M	M	K	M	M	M	M	S	S	A	S	A	P	P	-	P	-	-	-	-
	303	ICL3			R	-	-	-	-	-	-	-	-	-	S	S	S	S	N	S	S	S	S	C	C	F	C	F	C	P	-	P	-	-	-	-
	304	ICL3			R	-	-	-	-	-	-	-	-	-	N	N	N	N	G	N	N	N	N	Q	Q	L	Q	L	A	S	-	S	-	-	-	-
	308	ICL3			R	-	-	-	-	-	-	-	-	-	P	P	P	P	V	P	P	P	P	L	L	T	L	T	P	S	-	S	-	-	-	-
	310	ICL3			R	-	-	-	-	-	-	-	-	-	N	N	N	N	K	N	N	N	N	G	G	Q	G	Q	L	-	-	-	-	-	-	-
	312	ICL3			R	-	-	-	-	-	-	-	-	-	R	R	R	R	K	R	R	R	R	G	G	E	G	E	R	-	-	-	-	-	-	-
	321	ICL3			R	-	-	-	-	-	-	-	-	-	Q	Q	Q	Q	M	Q	Q	Q	Q	-	-	Q	-	Q	P	-	-	-	-	-	-	-
	325	ICL3			R	-	-	-	-	-	-	-	-	-	M	M	M	M	M	M	M	M	M	-	-	D	-	D	G	-	-	-	-	-	-	-
	327	ICL3			R	-	-	-	-	-	-	-	-	-	M	M	M	M	S	M	M	M	M	-	-	L	-	L	P	-	-	-	-	-	-	-
	364	ICL3			R	-	-	-	-	-	-	-	-	-	H	H	H	H	P	H	H	H	H	-	-	S	-	S	G	-	-	-	-	-	-	-
	374	ICL3			R	-	-	-	-	-	-	-	-	-	H	H	H	H	A	H	H	H	H	-	-	P	-	P	L	-	-	-	-	-	-	-
	406	ICL3			R	-	-	-	-	-	-	-	-	-	Q	Q	Q	Q	S	Q	Q	Q	Q	K	K	K	K	K	R	A	T	P	-	-	-	-
	408	ICL3			R	-	-	-	-	-	-	-	-	-	M	M	M	M	P	M	M	M	M	S	S	S	S	S	A	A	D	A	-	-	-	-
	466	ECL3			R	S	R	S	S	S	S	S	S	P	C	C	C	C	C	C	C	C	C	Q	Q	Q	Q	Q	A	A	A	A	E	A	A	G
	500	TM7	7.48x48	7.48	R	L	L	L	L	L	L	L	L	L	V	V	V	V	V	V	V	V	V	L	L	L	L	L	L	L	L	L	L	L	L	L
						D1									D2									D3					D4				D5
ORANGE 1	48	TM1	1.39x39	1.39	O1	L	L	L	L	L	L	L	L	L	L	L	L	L	L	L	L	L	L	Y	Y	Y	Y	Y	G	G	G	G	L	L	L	L
	49	TM1	1.40x40	1.4	O1	S	S	S	S	S	S	S	S	S	T	T	T	T	T	T	T	T	T	C	C	C	C	C	V	V	V	V	T	T	T	L
	68	TM1	1.59x59	1.59	O1	R	K	R	R	R	R	R	R	R	R	R	R	R	R	R	R	R	R	K	K	R	K	R	T	S	A	S	R	R	R	R
	116	TM3	3.24x24	3.24	O1	F	F	F	F	F	F	F	F	F	H	H	H	H	H	H	H	H	H	C	C	C	C	C	L	L	L	L	F	F	F	F
	119	TM3	3.27x27	3.27	O1	I	I	I	I	I	I	I	I	I	I	I	I	I	I	I	I	I	I	V	V	V	V	V	A	T	A	T	V	I	I	I
	120	TM3	3.28x28	3.28	O1	W	W	W	W	W	W	W	W	W	F	F	F	F	F	F	F	F	F	F	F	F	F	F	L	L	L	L	W	W	W	W
	144	TM3	3.52x52	3.52	O1	W	W	W	W	W	W	W	W	W	T	T	T	T	T	T	T	T	T	T	T	T	T	T	V	V	V	V	W	W	W	W
	150	ICL2	34.51x51		O1	F	F	F	F	F	F	F	F	F	M	M	M	M	M	M	M	M	M	V	V	V	V	V	L	L	L	L	F	F	F	F
	156	ICL2	34.57x57		O1	M	M	M	M	M	M	M	M	M	Y	Y	Y	Y	Y	Y	Y	Y	Y	T	T	T	T	T	G	_	S	_	M	M	M	M
	175	TM4	4.53x53	4.53	O1	S	S	S	S	S	S	S	S	S	S	S	S	S	S	S	S	S	S	A	A	A	A	A	S	S	S	S	S	S	S	S
	178	TM4	4.56x56	4.56	O1	I	I	I	I	I	I	I	I	I	I	I	I	I	I	I	I	I	I	V	V	V	V	V	V	V	V	V	I	I	I	I
	265	TM5	5.71x71	5.71	O1	R	R	R	R	R	R	R	R	R	R	R	R	R	R	R	R	R	R	K	K	K	K	K	A	A	A	A	R	R	R	R
	271	ICL3			O1	R	R	R	R	R	R	R	R	R	R	R	R	R	S	R	R	R	R	Q	Q	Q	Q	Q	L	L	L	L	R	R	R	R
	410	ICL3			O1	N	-	N	N	N	N	N	N	N	N	N	N	N	G	N	N	N	N	G	G	G	G	G	L	L	T	L	-	-	-	-
	421	ICL3			O1	S	S	S	S	S	S	S	S	S	S	S	S	S	N	S	S	S	S	L	L	L	L	L	R	R	E	K	T	P	P	T
	424	TM6	6.24x24	6.24	O1	K	K	K	K	K	K	K	K	K	K	K	K	K	K	K	K	K	K	R	R	R	R	R	A	A	A	A	R	R	R	R
	426	TM6	6.26x26	6.26	O1	S	S	S	S	S	S	S	S	S	S	S	S	S	S	S	S	S	S	V	V	V	V	V	I	I	I	I	S	S	S	S
	428	TM6	6.28x28	6.28	O1	K	K	K	K	K	K	K	K	K	Q	Q	Q	Q	Q	Q	Q	Q	Q	L	L	L	L	L	G	G	G	G	K	K	K	K
	437	TM6	6.37x37	6.37	O1	L	L	L	L	L	L	L	L	L	L	L	L	L	L	L	L	L	L	V	V	V	V	V	L	L	L	L	L	L	L	L
	443	TM6	6.43x43	6.43	O1	V	V	V	V	V	V	V	V	V	V	V	V	V	V	V	V	V	V	A	A	A	A	A	A	A	A	A	V	V	V	V
	453	TM6	6.53x53	6.53	O1	I	I	I	I	I	I	I	I	I	I	I	I	I	I	I	I	I	I	L	L	L	L	L	V	V	V	V	I	I	I	I
	461	TM6	6.61x61	6.61	O1	C	C	C	C	C	C	C	C	C	C	C	C	C	C	C	C	C	C	_	_	_	_	_	C	C	C	C	C	C	C	C
	490	TM7	7.38x37	7.38	O1	F	F	F	F	F	F	F	F	F	F	F	F	F	F	F	F	F	F	T	T	T	T	T	V	V	V	V	F	F	F	F
	503	TM7	7.51x51	7.51	O1	I	I	I	I	I	I	I	I	I	I	I	I	I	I	I	I	I	I	V	V	V	V	V	V	I	L	I	V	I	I	I
	521	TM8	8.59x59	8.59	O1	C	C	C	C	C	C	C	C	C	H	H	H	H	H	H	H	H	H	S	S	S	S	S	R	R	R	R	C	C	C	C
						D1									D2									D3					D4				D5
ORANGE 2	45	TM1	1.36x36	1.36	O2	A	G	A	A	A	A	A	A	G	A	A	A	A	A	A	A	A	A	A	A	A	A	A	L	L	L	L	A	A	A	G
	65	TM1	1.56x56	1.56	O2	A	A	A	A	A	A	A	A	A	A	A	A	A	A	A	A	A	A	A	A	A	A	A	S	S	S	S	A	A	A	A
	86	TM2	2.48x48	2.48	O2	V	V	V	V	V	V	V	V	V	V	V	V	V	V	V	V	V	V	V	V	V	V	V	A	A	A	A	V	V	V	V
	91	TM2	2.53x53	2.53	O2	V	V	V	V	V	V	V	V	V	V	V	V	V	V	V	V	V	V	V	V	V	V	V	L	L	L	L	V	V	V	V
	96	TM2	2.58x57	2.58	O2	M	M	M	M	M	M	M	M	M	M	M	M	M	M	M	M	M	M	M	M	M	M	M	L	L	L	L	M	M	M	M
	98	TM2	2.60x59	2.6	O2	W	W	W	W	W	W	W	W	W	W	W	W	W	W	W	W	W	W	W	W	W	W	W	L	L	L	L	W	W	W	W
	112	ECL1	23.52x52		O2	F	F	F	F	F	F	F	L	F	F	F	F	F	F	F	F	F	F	F	F	F	F	F	L	L	F	L	F	F	F	F
	121	TM3	3.29x29	3.29	O2	V	V	V	V	V	V	V	V	V	V	V	V	V	V	V	V	V	V	V	V	V	V	V	M	M	M	M	V	V	V	V
	127	TM3	3.35x35	3.35	O2	C	C	C	C	C	C	C	C	C	M	M	M	M	M	M	M	M	M	M	M	M	M	M	L	L	L	L	C	C	C	C
	133	TM3	3.41x41	3.41	O2	L	L	L	L	L	L	L	L	L	L	L	L	L	L	L	L	L	L	L	L	L	L	L	F	F	F	F	L	L	L	L
	143	TM3	3.51x51	3.51	O2	Y	Y	Y	Y	Y	Y	Y	Y	Y	Y	Y	Y	Y	Y	Y	Y	Y	Y	Y	Y	Y	Y	Y	F	F	F	F	Y	Y	Y	Y
	160	TM4	4.38x38	4.38	O2	T	T	T	T	T	T	T	T	T	S	S	S	S	S	S	S	S	S	S	S	S	S	S	G	Q	G	Q	T	T	T	T
	179	TM4	4.57x57	4.57	O2	S	S	S	S	S	S	S	S	S	S	S	S	S	S	S	S	S	S	S	S	S	S	S	A	A	A	A	S	S	S	S
	242	TM5	5.48x48	5.48	O2	Y	Y	Y	Y	Y	Y	Y	Y	Y	Y	Y	Y	Y	Y	Y	Y	Y	Y	Y	Y	Y	Y	Y	F	F	F	F	Y	Y	Y	Y
	251	TM5	5.57x57	5.57	O2	T	T	T	T	T	T	T	T	T	V	V	V	V	V	V	V	V	V	V	V	V	V	V	L	L	L	L	T	T	T	T
	255	TM5	5.61x61	5.61	O2	I	I	I	I	I	I	I	I	I	I	I	I	I	I	I	I	I	I	I	I	I	I	I	T	T	T	T	I	I	I	I
	256	TM5	5.62x62	5.62	O2	Y	Y	Y	Y	Y	Y	Y	Y	Y	Y	Y	Y	Y	Y	Y	Y	Y	Y	Y	Y	Y	Y	Y	F	F	F	F	Y	Y	Y	Y
	258	TM5	5.64x64	5.64	O2	I	I	I	I	I	I	I	I	I	V	V	V	V	V	V	V	V	V	V	V	V	V	V	G	G	G	G	I	I	I	I
	263	TM5	5.69x69	5.69	O2	I	I	I	I	I	I	I	I	I	R	R	R	R	R	R	R	R	R	R	R	R	R	Q	E	E	E	E	I	I	I	I
	431	TM6	6.31x31	6.31	O2	T	T	T	T	T	T	T	T	T	K	K	K	K	K	K	K	K	K	K	K	K	K	K	R	R	R	R	T	T	T	T
	445	TM6	6.45x45	6.45	O2	V	V	V	V	V	V	V	V	V	I	I	I	I	I	I	I	I	I	I	I	I	I	I	L	L	L	L	V	V	V	V
	449	TM6	6.49x49	6.49	O2	L	L	L	L	L	L	L	L	L	L	L	L	L	L	L	L	L	L	L	L	L	L	L	T	T	T	T	L	L	L	L
	460	TM6	6.60x60	6.6	O2	F	F	F	F	F	F	F	F	F	H	H	H	H	H	H	H	H	H	H	H	H	H	H	L	L	L	L	F	F	F	F
	487	TM7	7.35x34	7.35	O2	F	F	F	F	F	F	F	F	F	Y	Y	Y	Y	Y	Y	Y	Y	Y	Y	Y	Y	Y	Y	V	V	V	V	F	F	F	F
	507	TM7	7.55x55	7.55	O2	F	F	F	F	F	F	F	F	F	T	T	T	T	T	T	T	T	T	T	T	T	T	T	V	I	V	I	F	F	F	F
