# Supplementary material for: Coevolution underlies GPCR-G protein selectivity and functionality
Source: Sci Rep. 2021 Apr 12;11:7858. doi: 10.1038/s41598-021-87251-6 (PMC8041822; doi:10.1038/s41598-021-87251-6)
Supplement: Supplementary file 2 — Supplementary Dataset 2. [file 41598_2021_87251_MOESM2_ESM.xlsx]

## Sheet: 5ht1b
Ligand	Structure	Function	Amino Acid	Sequence Number	Generic Number	Segment	Interaction	Interaction Slug	Sector
Dihydroergotamine	4IAQ	Agonist	Y	109	2.64x63	TM2	accessible	acc	R
Ergotamine	4IAR	prefer arrestin recruitment	Y	109	2.64x63	TM2	accessible	acc	R
Ergotamine	7C61	prefer arrestin recruitment	Y	109	2.64x63	TM2	accessible	acc	R
Dihydroergotamine	4IAQ	Agonist	W	125	3.28x28	TM3	accessible	acc	Y
Ergotamine	4IAR	prefer arrestin recruitment	W	125	3.28x28	TM3	accessible	acc	Y
CHEMBL428892	5V54		W	125	3.28x28	TM3	accessible	acc	Y
Ergotamine	7C61	prefer arrestin recruitment	W	125	3.28x28	TM3	accessible	acc	Y
Dihydroergotamine	4IAQ	Agonist	L	126	3.29x29	TM3	accessible	acc
Ergotamine	4IAR	prefer arrestin recruitment	L	126	3.29x29	TM3	accessible	acc
CHEMBL428892	5V54		L	126	3.29x29	TM3	accessible	acc
Ergotamine	7C61	prefer arrestin recruitment	L	126	3.29x29	TM3	accessible	acc
Dihydroergotamine	4IAQ	Agonist	D	129	3.32x32	TM3	polar (charge-charge)	polar_double_neg_protein	B
Dihydroergotamine	4IAQ	Agonist	D	129	3.32x32	TM3	accessible	acc	B
Ergotamine	4IAR	prefer arrestin recruitment	D	129	3.32x32	TM3	polar (charge-charge)	polar_double_neg_protein	B
Ergotamine	4IAR	prefer arrestin recruitment	D	129	3.32x32	TM3	accessible	acc	B
CHEMBL428892	5V54		D	129	3.32x32	TM3	polar (charge-charge)	polar_double_neg_protein	B
CHEMBL428892	5V54		D	129	3.32x32	TM3	accessible	acc	B
Donitriptan	6G79	Agonist	D	129	3.32x32	TM3	accessible	acc	B
Donitriptan	6G79	Agonist	D	129	3.32x32	TM3	polar (charge-charge)	polar_double_neg_protein	B
Ergotamine	7C61	prefer arrestin recruitment	D	129	3.32x32	TM3	polar (charge-charge)	polar_double_neg_protein	B
Ergotamine	7C61	prefer arrestin recruitment	D	129	3.32x32	TM3	accessible	acc	B
Dihydroergotamine	4IAQ	Agonist	I	130	3.33x33	TM3	hydrophobic	hyd
Dihydroergotamine	4IAQ	Agonist	I	130	3.33x33	TM3	accessible	acc
Ergotamine	4IAR	prefer arrestin recruitment	I	130	3.33x33	TM3	hydrophobic	hyd
Ergotamine	4IAR	prefer arrestin recruitment	I	130	3.33x33	TM3	accessible	acc
CHEMBL428892	5V54		I	130	3.33x33	TM3	hydrophobic	hyd
CHEMBL428892	5V54		I	130	3.33x33	TM3	accessible	acc
Donitriptan	6G79	Agonist	I	130	3.33x33	TM3	hydrophobic	hyd
Donitriptan	6G79	Agonist	I	130	3.33x33	TM3	accessible	acc
Ergotamine	7C61	prefer arrestin recruitment	I	130	3.33x33	TM3	hydrophobic	hyd
Ergotamine	7C61	prefer arrestin recruitment	I	130	3.33x33	TM3	accessible	acc
Dihydroergotamine	4IAQ	Agonist	C	133	3.36x36	TM3	hydrophobic	hyd	R
Dihydroergotamine	4IAQ	Agonist	C	133	3.36x36	TM3	accessible	acc	R
Ergotamine	4IAR	prefer arrestin recruitment	C	133	3.36x36	TM3	hydrophobic	hyd	R
Ergotamine	4IAR	prefer arrestin recruitment	C	133	3.36x36	TM3	accessible	acc	R
CHEMBL428892	5V54		C	133	3.36x36	TM3	hydrophobic	hyd	R
CHEMBL428892	5V54		C	133	3.36x36	TM3	accessible	acc	R
Donitriptan	6G79	Agonist	C	133	3.36x36	TM3	accessible	acc	R
Donitriptan	6G79	Agonist	C	133	3.36x36	TM3	hydrophobic	hyd	R
Ergotamine	7C61	prefer arrestin recruitment	C	133	3.36x36	TM3	hydrophobic	hyd	R
Ergotamine	7C61	prefer arrestin recruitment	C	133	3.36x36	TM3	accessible	acc	R
Dihydroergotamine	4IAQ	Agonist	T	134	3.37x37	TM3	polar (hydrogen bond)	polar_acceptor_protein	B
Dihydroergotamine	4IAQ	Agonist	T	134	3.37x37	TM3	accessible	acc	B
Ergotamine	4IAR	prefer arrestin recruitment	T	134	3.37x37	TM3	polar (hydrogen bond)	polar_acceptor_protein	B
Ergotamine	4IAR	prefer arrestin recruitment	T	134	3.37x37	TM3	accessible	acc	B
CHEMBL428892	5V54		T	134	3.37x37	TM3	accessible	acc	B
Donitriptan	6G79	Agonist	T	134	3.37x37	TM3	polar (hydrogen bond)	polar_acceptor_protein	B
Donitriptan	6G79	Agonist	T	134	3.37x37	TM3	accessible	acc	B
Ergotamine	7C61	prefer arrestin recruitment	T	134	3.37x37	TM3	polar (hydrogen bond)	polar_acceptor_protein	B
Ergotamine	7C61	prefer arrestin recruitment	T	134	3.37x37	TM3	accessible	acc	B
Dihydroergotamine	4IAQ	Agonist	I	137	3.40x40	TM3	accessible	acc	B
Ergotamine	4IAR	prefer arrestin recruitment	I	137	3.40x40	TM3	accessible	acc	B
CHEMBL428892	5V54		I	137	3.40x40	TM3	hydrophobic	hyd	B
CHEMBL428892	5V54		I	137	3.40x40	TM3	accessible	acc	B
Ergotamine	7C61	prefer arrestin recruitment	I	137	3.40x40	TM3	accessible	acc	B
Dihydroergotamine	4IAQ	Agonist	I	180	4.56x56	TM4	accessible	acc
Ergotamine	4IAR	prefer arrestin recruitment	I	180	4.56x56	TM4	accessible	acc
Donitriptan	6G79	Agonist	I	180	4.56x56	TM4	accessible	acc
Dihydroergotamine	4IAQ	Agonist	V	200	45.51x51	ECL2	accessible	acc
Dihydroergotamine	4IAQ	Agonist	V	200	45.51x51	ECL2	hydrophobic	hyd
Ergotamine	4IAR	prefer arrestin recruitment	V	200	45.51x51	ECL2	accessible	acc
Ergotamine	4IAR	prefer arrestin recruitment	V	200	45.51x51	ECL2	hydrophobic	hyd
Ergotamine	7C61	prefer arrestin recruitment	V	200	45.51x51	ECL2	hydrophobic	hyd
Ergotamine	7C61	prefer arrestin recruitment	V	200	45.51x51	ECL2	accessible	acc
Dihydroergotamine	4IAQ	Agonist	V	201	45.52x52	ECL2	polar (hydrogen bond with backbone)	polar_backbone
Dihydroergotamine	4IAQ	Agonist	V	201	45.52x52	ECL2	accessible	acc
Ergotamine	4IAR	prefer arrestin recruitment	V	201	45.52x52	ECL2	accessible	acc
Ergotamine	4IAR	prefer arrestin recruitment	V	201	45.52x52	ECL2	polar (hydrogen bond with backbone)	polar_backbone
CHEMBL428892	5V54		V	201	45.52x52	ECL2	hydrophobic	hyd
CHEMBL428892	5V54		V	201	45.52x52	ECL2	accessible	acc
Donitriptan	6G79	Agonist	V	201	45.52x52	ECL2	hydrophobic	hyd
Donitriptan	6G79	Agonist	V	201	45.52x52	ECL2	accessible	acc
Ergotamine	7C61	prefer arrestin recruitment	V	201	45.52x52	ECL2	accessible	acc
Ergotamine	7C61	prefer arrestin recruitment	V	201	45.52x52	ECL2	hydrophobic	hyd
Ergotamine	4IAR	prefer arrestin recruitment	T	203	N/A	-	accessible	acc
Donitriptan	6G79	Agonist	T	203	N/A	-	accessible	acc
Ergotamine	7C61	prefer arrestin recruitment	T	203	N/A	-	accessible	acc
Ergotamine	7C61	prefer arrestin recruitment	Y	208	5.38x39	TM5	accessible	acc	R
CHEMBL428892	5V54		T	209	5.39x40	TM5	accessible	acc	R
Donitriptan	6G79	Agonist	T	209	5.39x40	TM5	accessible	acc	R
Dihydroergotamine	4IAQ	Agonist	S	212	5.42x43	TM5	accessible	acc	R
Ergotamine	4IAR	prefer arrestin recruitment	S	212	5.42x43	TM5	accessible	acc	R
CHEMBL428892	5V54		S	212	5.42x43	TM5	accessible	acc	R
Donitriptan	6G79	Agonist	S	212	5.42x43	TM5	accessible	acc	R
Ergotamine	7C61	prefer arrestin recruitment	S	212	5.42x43	TM5	accessible	acc	R
CHEMBL428892	5V54		T	213	5.43x44	TM5	accessible	acc	R
Donitriptan	6G79	Agonist	T	213	5.43x44	TM5	accessible	acc	R
Dihydroergotamine	4IAQ	Agonist	A	216	5.46x461	TM5	accessible	acc
Dihydroergotamine	4IAQ	Agonist	A	216	5.46x461	TM5	hydrophobic	hyd
Ergotamine	4IAR	prefer arrestin recruitment	A	216	5.46x461	TM5	hydrophobic	hyd
Ergotamine	4IAR	prefer arrestin recruitment	A	216	5.46x461	TM5	accessible	acc
CHEMBL428892	5V54		A	216	5.46x461	TM5	accessible	acc
Donitriptan	6G79	Agonist	A	216	5.46x461	TM5	accessible	acc
Ergotamine	7C61	prefer arrestin recruitment	A	216	5.46x461	TM5	accessible	acc
CHEMBL428892	5V54		F	217	5.47x47	TM5	accessible	acc	B
Dihydroergotamine	4IAQ	Agonist	W	327	6.48x48	TM6	accessible	acc	R
Ergotamine	4IAR	prefer arrestin recruitment	W	327	6.48x48	TM6	hydrophobic	hyd	R
Ergotamine	4IAR	prefer arrestin recruitment	W	327	6.48x48	TM6	accessible	acc	R
CHEMBL428892	5V54		W	327	6.48x48	TM6	aromatic (face-to-edge)	aro_fe_protein	R
CHEMBL428892	5V54		W	327	6.48x48	TM6	accessible	acc	R
Donitriptan	6G79	Agonist	W	327	6.48x48	TM6	accessible	acc	R
Ergotamine	7C61	prefer arrestin recruitment	W	367	6.48x48	TM6	accessible	acc	R
Dihydroergotamine	4IAQ	Agonist	F	330	6.51x51	TM6	accessible	acc	B
Dihydroergotamine	4IAQ	Agonist	F	330	6.51x51	TM6	hydrophobic	hyd	B
Ergotamine	4IAR	prefer arrestin recruitment	F	330	6.51x51	TM6	accessible	acc	B
Ergotamine	4IAR	prefer arrestin recruitment	F	330	6.51x51	TM6	hydrophobic	hyd	B
CHEMBL428892	5V54		F	330	6.51x51	TM6	aromatic (edge-to-face)	aro_ef_protein	B
CHEMBL428892	5V54		F	330	6.51x51	TM6	accessible	acc	B
Donitriptan	6G79	Agonist	F	330	6.51x51	TM6	accessible	acc	B
Donitriptan	6G79	Agonist	F	330	6.51x51	TM6	hydrophobic	hyd	B
Ergotamine	7C61	prefer arrestin recruitment	F	370	6.51x51	TM6	hydrophobic	hyd	B
Ergotamine	7C61	prefer arrestin recruitment	F	370	6.51x51	TM6	accessible	acc	B
Dihydroergotamine	4IAQ	Agonist	F	331	6.52x52	TM6	accessible	acc	B
Dihydroergotamine	4IAQ	Agonist	F	331	6.52x52	TM6	aromatic (edge-to-face)	aro_ef_protein	B
Ergotamine	4IAR	prefer arrestin recruitment	F	331	6.52x52	TM6	aromatic (edge-to-face)	aro_ef_protein	B
Ergotamine	4IAR	prefer arrestin recruitment	F	331	6.52x52	TM6	accessible	acc	B
CHEMBL428892	5V54		F	331	6.52x52	TM6	aromatic (edge-to-face)	aro_ef_protein	B
CHEMBL428892	5V54		F	331	6.52x52	TM6	accessible	acc	B
Donitriptan	6G79	Agonist	F	331	6.52x52	TM6	accessible	acc	B
Donitriptan	6G79	Agonist	F	331	6.52x52	TM6	aromatic (edge-to-face)	aro_ef_protein	B
Ergotamine	7C61	prefer arrestin recruitment	F	371	6.52x52	TM6	accessible	acc	B
Ergotamine	7C61	prefer arrestin recruitment	F	371	6.52x52	TM6	aromatic (edge-to-face)	aro_ef_protein	B
Donitriptan	6G79	Agonist	I	333	6.54x54	TM6	accessible	acc
Dihydroergotamine	4IAQ	Agonist	S	334	6.55x55	TM6	accessible	acc
Ergotamine	4IAR	prefer arrestin recruitment	S	334	6.55x55	TM6	accessible	acc
CHEMBL428892	5V54		S	334	6.55x55	TM6	accessible	acc
Donitriptan	6G79	Agonist	S	334	6.55x55	TM6	accessible	acc
Ergotamine	7C61	prefer arrestin recruitment	S	374	6.55x55	TM6	accessible	acc
Dihydroergotamine	4IAQ	Agonist	M	337	6.58x58	TM6	hydrophobic	hyd
Dihydroergotamine	4IAQ	Agonist	M	337	6.58x58	TM6	accessible	acc
Ergotamine	4IAR	prefer arrestin recruitment	M	337	6.58x58	TM6	accessible	acc
Ergotamine	4IAR	prefer arrestin recruitment	M	337	6.58x58	TM6	hydrophobic	hyd
Donitriptan	6G79	Agonist	M	337	6.58x58	TM6	accessible	acc
Donitriptan	6G79	Agonist	M	337	6.58x58	TM6	hydrophobic	hyd
Ergotamine	7C61	prefer arrestin recruitment	M	377	N/A	-	accessible	acc
Dihydroergotamine	4IAQ	Agonist	L	348	7.32x31	TM7	accessible	acc
Ergotamine	4IAR	prefer arrestin recruitment	L	348	7.32x31	TM7	accessible	acc
Donitriptan	6G79	Agonist	L	348	7.32x31	TM7	accessible	acc
Ergotamine	7C61	prefer arrestin recruitment	L	388	7.32x31	TM7	accessible	acc
Dihydroergotamine	4IAQ	Agonist	F	351	7.35x34	TM7	hydrophobic	hyd
Dihydroergotamine	4IAQ	Agonist	F	351	7.35x34	TM7	accessible	acc
Ergotamine	4IAR	prefer arrestin recruitment	F	351	7.35x34	TM7	hydrophobic	hyd
Ergotamine	4IAR	prefer arrestin recruitment	F	351	7.35x34	TM7	accessible	acc
Donitriptan	6G79	Agonist	F	351	7.35x34	TM7	hydrophobic	hyd
Donitriptan	6G79	Agonist	F	351	7.35x34	TM7	accessible	acc
Ergotamine	7C61	prefer arrestin recruitment	F	391	7.35x34	TM7	hydrophobic	hyd
Ergotamine	7C61	prefer arrestin recruitment	F	391	7.35x34	TM7	accessible	acc
Dihydroergotamine	4IAQ	Agonist	D	352	7.36x35	TM7	accessible	acc	Y
Ergotamine	4IAR	prefer arrestin recruitment	D	352	7.36x35	TM7	accessible	acc	Y
Ergotamine	7C61	prefer arrestin recruitment	D	392	7.36x35	TM7	accessible	acc	Y
Dihydroergotamine	4IAQ	Agonist	T	355	7.39x38	TM7	accessible	acc
Ergotamine	4IAR	prefer arrestin recruitment	T	355	7.39x38	TM7	accessible	acc
CHEMBL428892	5V54		T	355	7.39x38	TM7	accessible	acc
Donitriptan	6G79	Agonist	T	355	7.39x38	TM7	accessible	acc
Ergotamine	7C61	prefer arrestin recruitment	T	395	7.39x38	TM7	accessible	acc
Dihydroergotamine	4IAQ	Agonist	Y	359	7.43x42	TM7	accessible	acc	B
Ergotamine	4IAR	prefer arrestin recruitment	Y	359	7.43x42	TM7	accessible	acc	B
CHEMBL428892	5V54		Y	359	7.43x42	TM7	accessible	acc	B
CHEMBL428892	5V54		Y	359	7.43x42	TM7	polar (charge-assisted hydrogen bond)	polar_pos_ligand	B
Donitriptan	6G79	Agonist	Y	359	7.43x42	TM7	accessible	acc	B
Ergotamine	7C61	prefer arrestin recruitment	Y	399	7.43x42	TM7	accessible	acc	B

## Sheet: 5ht2a
Ligand	Structure	Function	Amino Acid	Sequence Number	Generic Number	Segment	Interaction	Interaction Slug	Sector
25-CN-NBOH	6WHA		L	123	2.53x53	TM2	accessible	acc	R
Risperidone	6A93	antagonist	S	131	2.61x60	TM2	accessible	acc	R
Lysergide	6WGT	prefer arrestin recruitment	S	131	2.61x60	TM2	accessible	acc	R
Risperidone	6A93	antagonist	Y	139	N/A	-	accessible	acc
Risperidone	6A93	antagonist	W	151	3.28x28	TM3	accessible	acc	Y
Zotepine	6A94	antagonist	W	151	3.28x28	TM3	accessible	acc	Y
Lysergide	6WGT	prefer arrestin recruitment	W	151	3.28x28	TM3	accessible	acc	Y
CHEMBL428892	6WH4		W	151	3.28x28	TM3	accessible	acc	Y
Zotepine	6A94	antagonist	I	152	3.29x29	TM3	accessible	acc
Lysergide	6WGT	prefer arrestin recruitment	I	152	3.29x29	TM3	accessible	acc
CHEMBL428892	6WH4		I	152	3.29x29	TM3	accessible	acc
Risperidone	6A93	antagonist	D	155	3.32x32	TM3	polar (charge-charge)	polar_double_neg_protein	B
Risperidone	6A93	antagonist	D	155	3.32x32	TM3	accessible	acc	B
Zotepine	6A94	antagonist	D	155	3.32x32	TM3	polar (charge-charge)	polar_double_neg_protein	B
Zotepine	6A94	antagonist	D	155	3.32x32	TM3	accessible	acc	B
Lysergide	6WGT	prefer arrestin recruitment	D	155	3.32x32	TM3	polar (charge-charge)	polar_double_neg_protein	B
Lysergide	6WGT	prefer arrestin recruitment	D	155	3.32x32	TM3	accessible	acc	B
CHEMBL428892	6WH4		D	155	3.32x32	TM3	polar (charge-charge)	polar_double_neg_protein	B
CHEMBL428892	6WH4		D	155	3.32x32	TM3	accessible	acc	B
25-CN-NBOH	6WHA		D	155	3.32x32	TM3	accessible	acc	B
25-CN-NBOH	6WHA		D	155	3.32x32	TM3	polar (charge-charge)	polar_double_neg_protein	B
Risperidone	6A93	antagonist	V	156	3.33x33	TM3	accessible	acc
Zotepine	6A94	antagonist	V	156	3.33x33	TM3	hydrophobic	hyd
Zotepine	6A94	antagonist	V	156	3.33x33	TM3	accessible	acc
Lysergide	6WGT	prefer arrestin recruitment	V	156	3.33x33	TM3	hydrophobic	hyd
Lysergide	6WGT	prefer arrestin recruitment	V	156	3.33x33	TM3	accessible	acc
CHEMBL428892	6WH4		V	156	3.33x33	TM3	hydrophobic	hyd
CHEMBL428892	6WH4		V	156	3.33x33	TM3	accessible	acc
25-CN-NBOH	6WHA		V	156	3.33x33	TM3	accessible	acc
Risperidone	6A93	antagonist	S	159	3.36x36	TM3	accessible	acc	R
Zotepine	6A94	antagonist	S	159	3.36x36	TM3	accessible	acc	R
Lysergide	6WGT	prefer arrestin recruitment	S	159	3.36x36	TM3	accessible	acc	R
CHEMBL428892	6WH4		S	159	3.36x36	TM3	accessible	acc	R
25-CN-NBOH	6WHA		S	159	3.36x36	TM3	accessible	acc	R
25-CN-NBOH	6WHA		S	159	3.36x36	TM3	polar (charge-assisted hydrogen bond)	polar_pos_ligand	R
25-CN-NBOH	6WHA		S	159	3.36x36	TM3	polar (hydrogen bond)	polar_unspecified	R
Risperidone	6A93	antagonist	T	160	3.37x37	TM3	accessible	acc	B
Zotepine	6A94	antagonist	T	160	3.37x37	TM3	accessible	acc	B
Lysergide	6WGT	prefer arrestin recruitment	T	160	3.37x37	TM3	accessible	acc	B
CHEMBL428892	6WH4		T	160	3.37x37	TM3	accessible	acc	B
25-CN-NBOH	6WHA		T	160	3.37x37	TM3	accessible	acc	B
Risperidone	6A93	antagonist	I	163	3.40x40	TM3	accessible	acc	B
Zotepine	6A94	antagonist	I	163	3.40x40	TM3	accessible	acc	B
CHEMBL428892	6WH4		I	163	3.40x40	TM3	hydrophobic	hyd	B
CHEMBL428892	6WH4		I	163	3.40x40	TM3	accessible	acc	B
Risperidone	6A93	antagonist	L	228	45.51x51	ECL2	hydrophobic	hyd
Risperidone	6A93	antagonist	L	228	45.51x51	ECL2	accessible	acc
Lysergide	6WGT	prefer arrestin recruitment	L	228	45.51x51	ECL2	accessible	acc
Zotepine	6A94	antagonist	L	229	45.52x52	ECL2	hydrophobic	hyd
Zotepine	6A94	antagonist	L	229	45.52x52	ECL2	accessible	acc
Lysergide	6WGT	prefer arrestin recruitment	L	229	45.52x52	ECL2	hydrophobic	hyd
Lysergide	6WGT	prefer arrestin recruitment	L	229	45.52x52	ECL2	accessible	acc
CHEMBL428892	6WH4		L	229	45.52x52	ECL2	accessible	acc
25-CN-NBOH	6WHA		L	229	45.52x52	ECL2	accessible	acc
Lysergide	6WGT	prefer arrestin recruitment	F	234	5.38x39	TM5	accessible	acc	R
Zotepine	6A94	antagonist	V	235	5.39x40	TM5	accessible	acc	R
Lysergide	6WGT	prefer arrestin recruitment	V	235	5.39x40	TM5	accessible	acc	R
CHEMBL428892	6WH4		V	235	5.39x40	TM5	accessible	acc	R
25-CN-NBOH	6WHA		V	235	5.39x40	TM5	accessible	acc	R
Zotepine	6A94	antagonist	G	238	5.42x43	TM5	accessible	acc	R
Lysergide	6WGT	prefer arrestin recruitment	G	238	5.42x43	TM5	accessible	acc	R
CHEMBL428892	6WH4		G	238	5.42x43	TM5	accessible	acc	R
25-CN-NBOH	6WHA		G	238	5.42x43	TM5	accessible	acc	R
Zotepine	6A94	antagonist	S	239	5.43x44	TM5	accessible	acc	R
Lysergide	6WGT	prefer arrestin recruitment	S	239	5.43x44	TM5	accessible	acc	R
CHEMBL428892	6WH4		S	239	5.43x44	TM5	accessible	acc	R
Risperidone	6A93	antagonist	S	242	5.46x461	TM5	accessible	acc
Zotepine	6A94	antagonist	S	242	5.46x461	TM5	accessible	acc
Lysergide	6WGT	prefer arrestin recruitment	S	242	5.46x461	TM5	polar (hydrogen bond)	polar_acceptor_protein
Lysergide	6WGT	prefer arrestin recruitment	S	242	5.46x461	TM5	accessible	acc
CHEMBL428892	6WH4		S	242	5.46x461	TM5	accessible	acc
25-CN-NBOH	6WHA		S	242	5.46x461	TM5	accessible	acc
Risperidone	6A93	antagonist	F	243	5.47x47	TM5	accessible	acc
Zotepine	6A94	antagonist	F	243	5.47x47	TM5	accessible	acc
CHEMBL428892	6WH4		F	243	5.47x47	TM5	accessible	acc
Risperidone	6A93	antagonist	F	332	6.44x44	TM6	accessible	acc	B
Zotepine	6A94	antagonist	F	332	6.44x44	TM6	accessible	acc	B
CHEMBL428892	6WH4		F	332	6.44x44	TM6	accessible	acc	B
Risperidone	6A93	antagonist	W	336	6.48x48	TM6	aromatic (face-to-edge)	aro_fe_protein	B
Risperidone	6A93	antagonist	W	336	6.48x48	TM6	accessible	acc	B
Zotepine	6A94	antagonist	W	336	6.48x48	TM6	aromatic (face-to-edge)	aro_fe_protein	B
Zotepine	6A94	antagonist	W	336	6.48x48	TM6	accessible	acc	B
Lysergide	6WGT	prefer arrestin recruitment	W	336	6.48x48	TM6	accessible	acc	B
CHEMBL428892	6WH4		W	336	6.48x48	TM6	aromatic (face-to-edge)	aro_fe_protein	B
CHEMBL428892	6WH4		W	336	6.48x48	TM6	accessible	acc	B
25-CN-NBOH	6WHA		W	336	6.48x48	TM6	accessible	acc	B
25-CN-NBOH	6WHA		W	336	6.48x48	TM6	aromatic (face-to-edge)	aro_fe_protein	B
Risperidone	6A93	antagonist	F	339	6.51x51	TM6	hydrophobic	hyd	B
Risperidone	6A93	antagonist	F	339	6.51x51	TM6	accessible	acc	B
Zotepine	6A94	antagonist	F	339	6.51x51	TM6	accessible	acc	B
Zotepine	6A94	antagonist	F	339	6.51x51	TM6	hydrophobic	hyd	B
Lysergide	6WGT	prefer arrestin recruitment	F	339	6.51x51	TM6	accessible	acc	B
Lysergide	6WGT	prefer arrestin recruitment	F	339	6.51x51	TM6	hydrophobic	hyd	B
CHEMBL428892	6WH4		F	339	6.51x51	TM6	accessible	acc	B
CHEMBL428892	6WH4		F	339	6.51x51	TM6	hydrophobic	hyd	B
25-CN-NBOH	6WHA		F	339	6.51x51	TM6	accessible	acc	B
25-CN-NBOH	6WHA		F	339	6.51x51	TM6	hydrophobic	hyd	B
Risperidone	6A93	antagonist	F	340	6.52x52	TM6	aromatic (edge-to-face)	aro_ef_protein	B
Risperidone	6A93	antagonist	F	340	6.52x52	TM6	accessible	acc	B
Zotepine	6A94	antagonist	F	340	6.52x52	TM6	accessible	acc	B
Zotepine	6A94	antagonist	F	340	6.52x52	TM6	aromatic (edge-to-face)	aro_ef_protein	B
Lysergide	6WGT	prefer arrestin recruitment	F	340	6.52x52	TM6	accessible	acc	B
Lysergide	6WGT	prefer arrestin recruitment	F	340	6.52x52	TM6	aromatic (edge-to-face)	aro_ef_protein	B
CHEMBL428892	6WH4		F	340	6.52x52	TM6	accessible	acc	B
CHEMBL428892	6WH4		F	340	6.52x52	TM6	aromatic (edge-to-face)	aro_ef_protein	B
25-CN-NBOH	6WHA		F	340	6.52x52	TM6	aromatic (edge-to-face)	aro_ef_protein	B
25-CN-NBOH	6WHA		F	340	6.52x52	TM6	accessible	acc	B
Zotepine	6A94	antagonist	N	343	6.55x55	TM6	accessible	acc
Lysergide	6WGT	prefer arrestin recruitment	N	343	6.55x55	TM6	accessible	acc
CHEMBL428892	6WH4		N	343	6.55x55	TM6	accessible	acc
25-CN-NBOH	6WHA		N	343	6.55x55	TM6	accessible	acc
Risperidone	6A93	antagonist	L	362	7.35x34	TM7	accessible	acc
Lysergide	6WGT	prefer arrestin recruitment	L	362	7.35x34	TM7	accessible	acc
Risperidone	6A93	antagonist	N	363	7.36x35	TM7	accessible	acc
Lysergide	6WGT	prefer arrestin recruitment	N	363	7.36x35	TM7	accessible	acc
Risperidone	6A93	antagonist	V	366	7.39x38	TM7	accessible	acc
Risperidone	6A93	antagonist	V	366	7.39x38	TM7	hydrophobic	hyd
Zotepine	6A94	antagonist	V	366	7.39x38	TM7	accessible	acc
Lysergide	6WGT	prefer arrestin recruitment	V	366	7.39x38	TM7	accessible	acc
CHEMBL428892	6WH4		V	366	7.39x38	TM7	accessible	acc
25-CN-NBOH	6WHA		V	366	7.39x38	TM7	accessible	acc
25-CN-NBOH	6WHA		G	369	7.42x41	TM7	accessible	acc
Risperidone	6A93	antagonist	Y	370	7.43x42	TM7	accessible	acc	B
Risperidone	6A93	antagonist	Y	370	7.43x42	TM7	hydrophobic	hyd	B
Zotepine	6A94	antagonist	Y	370	7.43x42	TM7	accessible	acc	B
Lysergide	6WGT	prefer arrestin recruitment	Y	370	7.43x42	TM7	accessible	acc	B
CHEMBL428892	6WH4		Y	370	7.43x42	TM7	accessible	acc	B
25-CN-NBOH	6WHA		Y	370	7.43x42	TM7	accessible	acc	B

## Sheet: 5ht2b
Ligand	Structure	Ligand Func.	Amino Acid	Sequence Number	Generic Number	Segment	Interaction	Interaction Slug	Sector
LY266097	6DS0	Antagonist	A	111	2.61x60	TM2	accessible	acc	Y
LY266097	6DS0	Antagonist	T	114	2.64x63	TM2	accessible	acc	R
Ergotamine	4IB4	Selective (5ht1d)	W	131	3.28x28	TM3	accessible	acc	Y
Ergotamine	4NC3	Selective (5ht1d)	W	131	3.28x28	TM3	accessible	acc	Y
Ergotamine	5TUD	Selective (5ht1d)	W	131	3.28x28	TM3	accessible	acc	Y
Lysergide	5TVN	Agonist	W	131	3.28x28	TM3	accessible	acc	Y
Lisuride	6DRX	Antagonist	W	131	3.28x28	TM3	hydrophobic	hyd	Y
Lisuride	6DRX	Antagonist	W	131	3.28x28	TM3	accessible	acc	Y
LY266097	6DS0	Antagonist	W	131	3.28x28	TM3	accessible	acc	Y
Ergotamine	4IB4	Selective (5ht1d)	L	132	3.29x29	TM3	accessible	acc
Ergotamine	4NC3	Selective (5ht1d)	L	132	3.29x29	TM3	accessible	acc
Ergotamine	4IB4	Selective (5ht1d)	L	132	3.29x29	TM3	accessible	acc
Lysergide	5TVN	Agonist	L	132	3.29x29	TM3	accessible	acc
Lisuride	6DRX	Antagonist	L	132	3.29x29	TM3	accessible	acc
Lisuride	6DRX	Antagonist	L	132	3.29x29	TM3	hydrophobic	hyd
Methylergonovine	6DRY	Agonist	L	132	3.29x29	TM3	accessible	acc
Methysergide	6DRZ	Antagonist	L	132	3.29x29	TM3	accessible	acc
LY266097	6DS0	Antagonist	L	132	3.29x29	TM3	accessible	acc
Ergotamine	4IB4	Selective (5ht1d)	D	135	3.32x32	TM3	polar (charge-charge)	polar_double_neg_protein	B
Ergotamine	4NC3	Selective (5ht1d)	D	135	3.32x32	TM3	accessible	acc	B
Ergotamine	4NC3	Selective (5ht1d)	D	135	3.32x32	TM3	polar (charge-charge)	polar_double_neg_protein	B
Ergotamine	5TUD	Selective (5ht1d)	D	135	3.32x32	TM3	accessible	acc	B
Ergotamine	5TUD	Selective (5ht1d)	D	135	3.32x32	TM3	polar (charge-charge)	polar_double_neg_protein	B
Ergotamine	4NC3	Selective (5ht1d)	D	135	3.32x32	TM3	accessible	acc	B
Lysergide	5TVN	Agonist	D	135	3.32x32	TM3	accessible	acc	B
Lysergide	5TVN	Agonist	D	135	3.32x32	TM3	polar (charge-charge)	polar_double_neg_protein	B
Lisuride	6DRX	Antagonist	D	135	3.32x32	TM3	polar (charge-charge)	polar_double_neg_protein	B
Lisuride	6DRX	Antagonist	D	135	3.32x32	TM3	accessible	acc	B
Lisuride	6DRX	Antagonist	D	135	3.32x32	TM3	polar (charge-assisted hydrogen bond)	polar_neg_protein	B
Methylergonovine	6DRY	Agonist	D	135	3.32x32	TM3	accessible	acc	B
Methylergonovine	6DRY	Agonist	D	135	3.32x32	TM3	polar (charge-charge)	polar_double_neg_protein	B
Methysergide	6DRZ	Antagonist	D	135	3.32x32	TM3	polar (charge-charge)	polar_double_neg_protein	B
Methysergide	6DRZ	Antagonist	D	135	3.32x32	TM3	accessible	acc	B
LY266097	6DS0	Antagonist	D	135	3.32x32	TM3	polar (charge-charge)	polar_double_neg_protein	B
LY266097	6DS0	Antagonist	D	135	3.32x32	TM3	accessible	acc	B
Ergotamine	4IB4	Selective (5ht1d)	V	136	3.33x33	TM3	accessible	acc
Ergotamine	4IB4	Selective (5ht1d)	V	136	3.33x33	TM3	hydrophobic	hyd
Ergotamine	4NC3	Selective (5ht1d)	V	136	3.33x33	TM3	accessible	acc
Ergotamine	4NC3	Selective (5ht1d)	V	136	3.33x33	TM3	hydrophobic	hyd
Ergotamine	5TUD	Selective (5ht1d)	V	136	3.33x33	TM3	accessible	acc
Ergotamine	5TUD	Selective (5ht1d)	V	136	3.33x33	TM3	hydrophobic	hyd
Lysergide	5TVN	Agonist	V	136	3.33x33	TM3	hydrophobic	hyd
Lysergide	5TVN	Agonist	V	136	3.33x33	TM3	accessible	acc
Lisuride	6DRX	Antagonist	V	136	3.33x33	TM3	accessible	acc
Lisuride	6DRX	Antagonist	V	136	3.33x33	TM3	hydrophobic	hyd
Methylergonovine	6DRY	Agonist	V	136	3.33x33	TM3	accessible	acc
Methylergonovine	6DRY	Agonist	V	136	3.33x33	TM3	hydrophobic	hyd
Methysergide	6DRZ	Antagonist	V	136	3.33x33	TM3	hydrophobic	hyd
Methysergide	6DRZ	Antagonist	V	136	3.33x33	TM3	accessible	acc
LY266097	6DS0	Antagonist	V	136	3.33x33	TM3	hydrophobic	hyd
LY266097	6DS0	Antagonist	V	136	3.33x33	TM3	accessible	acc
Ergotamine	4IB4	Selective (5ht1d)	S	139	3.36x36	TM3	accessible	acc	R
Ergotamine	4NC3	Selective (5ht1d)	S	139	3.36x36	TM3	accessible	acc	R
Ergotamine	5TUD	Selective (5ht1d)	S	139	3.36x36	TM3	accessible	acc	R
Lysergide	5TVN	Agonist	S	139	3.36x36	TM3	accessible	acc	R
Lisuride	6DRX	Antagonist	S	139	3.36x36	TM3	accessible	acc	R
Methylergonovine	6DRY	Agonist	S	139	3.36x36	TM3	accessible	acc	R
Methysergide	6DRZ	Antagonist	S	139	3.36x36	TM3	accessible	acc	R
LY266097	6DS0	Antagonist	S	139	3.36x36	TM3	accessible	acc	R
Ergotamine	4IB4	Selective (5ht1d)	T	140	3.37x37	TM3	accessible	acc	B
Ergotamine	4IB4	Selective (5ht1d)	T	140	3.37x37	TM3	polar (hydrogen bond)	polar_acceptor_protein	B
Ergotamine	4NC3	Selective (5ht1d)	T	140	3.37x37	TM3	accessible	acc	B
Ergotamine	4NC3	Selective (5ht1d)	T	140	3.37x37	TM3	polar (hydrogen bond)	polar_acceptor_protein	B
Ergotamine	5TUD	Selective (5ht1d)	T	140	3.37x37	TM3	accessible	acc	B
Ergotamine	5TUD	Selective (5ht1d)	T	140	3.37x37	TM3	polar (hydrogen bond)	polar_acceptor_protein	B
Lysergide	5TVN	Agonist	T	140	3.37x37	TM3	accessible	acc	B
Lisuride	6DRX	Antagonist	T	140	3.37x37	TM3	accessible	acc	B
Methylergonovine	6DRY	Agonist	T	140	3.37x37	TM3	accessible	acc	B
Methylergonovine	6DRY	Agonist	T	140	3.37x37	TM3	polar (hydrogen bond)	polar_acceptor_protein	B
Methysergide	6DRZ	Antagonist	T	140	3.37x37	TM3	accessible	acc	B
Ergotamine	5TUD	Selective (5ht1d)	I	143	3.40x40	TM3	accessible	acc	B
Ergotamine	4IB4	Selective (5ht1d)	I	186	4.56x56	TM4	accessible	acc
Lysergide	5TVN	Agonist	I	186	4.56x56	TM4	accessible	acc
Lisuride	6DRX	Antagonist	I	186	4.56x56	TM4	accessible	acc
Methylergonovine	6DRY	Agonist	I	186	4.56x56	TM4	accessible	acc
Methysergide	6DRZ	Antagonist	I	186	4.56x56	TM4	accessible	acc
LY266097	6DS0	Antagonist	I	186	4.56x56	TM4	accessible	acc
Ergotamine	4IB4	Selective (5ht1d)	V	208	45.51x51	ECL2	accessible	acc
Ergotamine	4IB4	Selective (5ht1d)	V	208	45.51x51	ECL2	hydrophobic	hyd
Ergotamine	4NC3	Selective (5ht1d)	V	208	45.51x51	ECL2	accessible	acc
Ergotamine	4NC3	Selective (5ht1d)	V	208	45.51x51	ECL2	hydrophobic	hyd
Ergotamine	5TUD	Selective (5ht1d)	V	208	45.51x51	ECL2	accessible	acc
Ergotamine	5TUD	Selective (5ht1d)	V	208	45.51x51	ECL2	hydrophobic	hyd
Lisuride	6DRX	Antagonist	V	208	45.51x51	ECL2	accessible	acc
Methylergonovine	6DRY	Agonist	V	208	45.51x51	ECL2	accessible	acc
Methysergide	6DRZ	Antagonist	V	208	45.51x51	ECL2	accessible	acc
LY266097	6DS0	Antagonist	V	208	45.51x51	ECL2	accessible	acc
Ergotamine	4IB4	Selective (5ht1d)	L	209	45.52x52	ECL2	polar (hydrogen bond with backbone)	polar_backbone
Ergotamine	4IB4	Selective (5ht1d)	L	209	45.52x52	ECL2	accessible	acc
Ergotamine	4NC3	Selective (5ht1d)	L	209	45.52x52	ECL2	polar (hydrogen bond with backbone)	polar_backbone
Ergotamine	4NC3	Selective (5ht1d)	L	209	45.52x52	ECL2	accessible	acc
Ergotamine	5TUD	Selective (5ht1d)	L	209	45.52x52	ECL2	polar (hydrogen bond with backbone)	polar_backbone
Ergotamine	5TUD	Selective (5ht1d)	L	209	45.52x52	ECL2	accessible	acc
Lysergide	5TVN	Agonist	L	209	45.52x52	ECL2	accessible	acc
Lysergide	5TVN	Agonist	L	209	45.52x52	ECL2	hydrophobic	hyd
Lisuride	6DRX	Antagonist	L	209	45.52x52	ECL2	accessible	acc
Methylergonovine	6DRY	Agonist	L	209	45.52x52	ECL2	polar (hydrogen bond with backbone)	polar_backbone
Methylergonovine	6DRY	Agonist	L	209	45.52x52	ECL2	accessible	acc
Methysergide	6DRZ	Antagonist	L	209	45.52x52	ECL2	polar (hydrogen bond with backbone)	polar_backbone
Methysergide	6DRZ	Antagonist	L	209	45.52x52	ECL2	accessible	acc
LY266097	6DS0	Antagonist	L	209	45.52x52	ECL2	accessible	acc
Ergotamine	4IB4	Selective (5ht1d)	T	210	N/A	-	accessible	acc
Ergotamine	4NC3	Selective (5ht1d)	T	210	N/A	-	accessible	acc
Ergotamine	5TUD	Selective (5ht1d)	T	210	N/A	-	accessible	acc
Ergotamine	4IB4	Selective (5ht1d)	K	211	N/A	-	accessible	acc
Ergotamine	4NC3	Selective (5ht1d)	K	211	N/A	-	accessible	acc
Ergotamine	5TUD	Selective (5ht1d)	K	211	N/A	-	accessible	acc
Ergotamine	4IB4	Selective (5ht1d)	F	214	5.35x36	TM5	accessible	acc
Ergotamine	4IB4	Selective (5ht1d)	G	215	5.36x37	TM5	accessible	acc
Ergotamine	4IB4	Selective (5ht1d)	F	217	5.38x39	TM5	hydrophobic	hyd
Ergotamine	4IB4	Selective (5ht1d)	F	217	5.38x39	TM5	accessible	acc
Ergotamine	4NC3	Selective (5ht1d)	F	217	5.38x39	TM5	hydrophobic	hyd
Ergotamine	4NC3	Selective (5ht1d)	F	217	5.38x39	TM5	accessible	acc
Ergotamine	5TUD	Selective (5ht1d)	F	217	5.38x39	TM5	accessible	acc
Lysergide	5TVN	Agonist	F	217	5.38x39	TM5	accessible	acc
Lysergide	5TVN	Agonist	F	217	5.38x39	TM5	hydrophobic	hyd
Lisuride	6DRX	Antagonist	F	217	5.38x39	TM5	aromatic (face-to-face)	aro_ff
Lisuride	6DRX	Antagonist	F	217	5.38x39	TM5	accessible	acc
Methylergonovine	6DRY	Agonist	F	217	5.38x39	TM5	accessible	acc
Methylergonovine	6DRY	Agonist	F	217	5.38x39	TM5	hydrophobic	hyd
Methysergide	6DRZ	Antagonist	F	217	5.38x39	TM5	hydrophobic	hyd
Methysergide	6DRZ	Antagonist	F	217	5.38x39	TM5	accessible	acc
LY266097	6DS0	Antagonist	F	217	5.38x39	TM5	hydrophobic	hyd
LY266097	6DS0	Antagonist	F	217	5.38x39	TM5	accessible	acc
Ergotamine	4IB4	Selective (5ht1d)	M	218	5.39x40	TM5	hydrophobic	hyd	R
Ergotamine	4IB4	Selective (5ht1d)	M	218	5.39x40	TM5	accessible	acc	R
Ergotamine	4NC3	Selective (5ht1d)	M	218	5.39x40	TM5	accessible	acc	R
Ergotamine	4NC3	Selective (5ht1d)	M	218	5.39x40	TM5	hydrophobic	hyd	R
Ergotamine	5TUD	Selective (5ht1d)	M	218	5.39x40	TM5	accessible	acc	R
Ergotamine	5TUD	Selective (5ht1d)	M	218	5.39x40	TM5	hydrophobic	hyd	R
Lysergide	5TVN	Agonist	M	218	5.39x40	TM5	accessible	acc	R
Lisuride	6DRX	Antagonist	M	218	5.39x40	TM5	accessible	acc	R
Methylergonovine	6DRY	Agonist	M	218	5.39x40	TM5	accessible	acc	R
Methysergide	6DRZ	Antagonist	M	218	5.39x40	TM5	accessible	acc	R
LY266097	6DS0	Antagonist	M	218	5.39x40	TM5	accessible	acc	R
Ergotamine	4NC3	Selective (5ht1d)	G	221	5.42x43	TM5	accessible	acc
Ergotamine	4IB4	Selective (5ht1d)	G	221	5.42x43	TM5	accessible	acc
Lysergide	5TVN	Agonist	G	221	5.42x43	TM5	polar (hydrogen bond with backbone)	polar_backbone
Lysergide	5TVN	Agonist	G	221	5.42x43	TM5	accessible	acc
Lisuride	6DRX	Antagonist	G	221	5.42x43	TM5	accessible	acc
Methylergonovine	6DRY	Agonist	G	221	5.42x43	TM5	accessible	acc
Methysergide	6DRZ	Antagonist	G	221	5.42x43	TM5	accessible	acc
LY266097	6DS0	Antagonist	G	221	5.42x43	TM5	accessible	acc
Ergotamine	4IB4	Selective (5ht1d)	S	222	5.43x44	TM5	accessible	acc
Ergotamine	4NC3	Selective (5ht1d)	S	222	5.43x44	TM5	accessible	acc
Ergotamine	5TUD	Selective (5ht1d)	S	222	5.43x44	TM5	accessible	acc
Lysergide	5TVN	Agonist	S	222	5.43x44	TM5	accessible	acc
Lisuride	6DRX	Antagonist	S	222	5.43x44	TM5	accessible	acc
Methylergonovine	6DRY	Agonist	S	222	5.43x44	TM5	accessible	acc
Methysergide	6DRZ	Antagonist	S	222	5.43x44	TM5	accessible	acc
LY266097	6DS0	Antagonist	S	222	5.43x44	TM5	accessible	acc
Ergotamine	4NC3	Selective (5ht1d)	A	225	5.46x461	TM5	hydrophobic	hyd
Ergotamine	4IB4	Selective (5ht1d)	A	225	5.46x461	TM5	accessible	acc
Ergotamine	4NC3	Selective (5ht1d)	A	225	5.46x461	TM5	accessible	acc
Ergotamine	5TUD	Selective (5ht1d)	A	225	5.46x461	TM5	accessible	acc
Lysergide	5TVN	Agonist	A	225	5.46x461	TM5	accessible	acc
Lisuride	6DRX	Antagonist	A	225	5.46x461	TM5	accessible	acc
Methylergonovine	6DRY	Agonist	A	225	5.46x461	TM5	accessible	acc
Methysergide	6DRZ	Antagonist	G	225	5.46x461	TM5	accessible	acc
LY266097	6DS0	Antagonist	A	225	5.46x461	TM5	accessible	acc
Ergotamine	4IB4	Selective (5ht1d)	W	337	6.48x48	TM6	accessible	acc	B
Ergotamine	4NC3	Selective (5ht1d)	W	337	6.48x48	TM6	accessible	acc	B
Ergotamine	5TUD	Selective (5ht1d)	W	337	6.48x48	TM6	accessible	acc	B
Lysergide	5TVN	Agonist	W	337	6.48x48	TM6	accessible	acc	B
Lisuride	6DRX	Antagonist	W	337	6.48x48	TM6	accessible	acc	B
Methylergonovine	6DRY	Agonist	W	337	6.48x48	TM6	accessible	acc	B
Methysergide	6DRZ	Antagonist	W	337	6.48x48	TM6	accessible	acc	B
LY266097	6DS0	Antagonist	W	337	6.48x48	TM6	accessible	acc	B
Ergotamine	4IB4	Selective (5ht1d)	F	340	6.51x51	TM6	accessible	acc	B
Ergotamine	4IB4	Selective (5ht1d)	F	340	6.51x51	TM6	hydrophobic	hyd	B
Ergotamine	4NC3	Selective (5ht1d)	F	340	6.51x51	TM6	hydrophobic	hyd	B
Ergotamine	4NC3	Selective (5ht1d)	F	340	6.51x51	TM6	accessible	acc	B
Ergotamine	5TUD	Selective (5ht1d)	F	340	6.51x51	TM6	accessible	acc	B
Ergotamine	5TUD	Selective (5ht1d)	F	340	6.51x51	TM6	hydrophobic	hyd	B
Lysergide	5TVN	Agonist	F	340	6.51x51	TM6	accessible	acc	B
Lysergide	5TVN	Agonist	F	340	6.51x51	TM6	hydrophobic	hyd	B
Lisuride	6DRX	Antagonist	F	340	6.51x51	TM6	accessible	acc	B
Lisuride	6DRX	Antagonist	F	340	6.51x51	TM6	hydrophobic	hyd	B
Methylergonovine	6DRY	Agonist	F	340	6.51x51	TM6	accessible	acc	B
Methylergonovine	6DRY	Agonist	F	340	6.51x51	TM6	hydrophobic	hyd	B
Methysergide	6DRZ	Antagonist	F	340	6.51x51	TM6	hydrophobic	hyd	B
Methysergide	6DRZ	Antagonist	F	340	6.51x51	TM6	accessible	acc	B
LY266097	6DS0	Antagonist	F	340	6.51x51	TM6	hydrophobic	hyd	B
LY266097	6DS0	Antagonist	F	340	6.51x51	TM6	accessible	acc	B
Ergotamine	4IB4	Selective (5ht1d)	F	341	6.52x52	TM6	accessible	acc	B
Ergotamine	4IB4	Selective (5ht1d)	F	341	6.52x52	TM6	aromatic (edge-to-face)	aro_ef_protein	B
Ergotamine	4NC3	Selective (5ht1d)	F	341	6.52x52	TM6	accessible	acc	B
Ergotamine	4NC3	Selective (5ht1d)	F	341	6.52x52	TM6	aromatic (edge-to-face)	aro_ef_protein	B
Ergotamine	5TUD	Selective (5ht1d)	F	341	6.52x52	TM6	aromatic (edge-to-face)	aro_ef_protein	B
Ergotamine	5TUD	Selective (5ht1d)	F	341	6.52x52	TM6	accessible	acc	B
Lysergide	5TVN	Agonist	F	341	6.52x52	TM6	accessible	acc	B
Lysergide	5TVN	Agonist	F	341	6.52x52	TM6	aromatic (edge-to-face)	aro_ef_protein	B
Lisuride	6DRX	Antagonist	F	341	6.52x52	TM6	aromatic (edge-to-face)	aro_ef_protein	B
Lisuride	6DRX	Antagonist	F	341	6.52x52	TM6	accessible	acc	B
Methylergonovine	6DRY	Agonist	F	341	6.52x52	TM6	accessible	acc	B
Methylergonovine	6DRY	Agonist	F	341	6.52x52	TM6	aromatic (edge-to-face)	aro_ef_protein	B
Methysergide	6DRZ	Antagonist	F	341	6.52x52	TM6	accessible	acc	B
Methysergide	6DRZ	Antagonist	F	341	6.52x52	TM6	aromatic (edge-to-face)	aro_ef_protein	B
LY266097	6DS0	Antagonist	F	341	6.52x52	TM6	accessible	acc	B
Ergotamine	4IB4	Selective (5ht1d)	N	344	6.55x55	TM6	accessible	acc
Ergotamine	4NC3	Selective (5ht1d)	N	344	6.55x55	TM6	accessible	acc
Ergotamine	5TUD	Selective (5ht1d)	N	344	6.55x55	TM6	accessible	acc
Lysergide	5TVN	Agonist	N	344	6.55x55	TM6	accessible	acc
Lisuride	6DRX	Antagonist	N	344	6.55x55	TM6	accessible	acc
Methylergonovine	6DRY	Agonist	N	344	6.55x55	TM6	accessible	acc
Methysergide	6DRZ	Antagonist	N	344	6.55x55	TM6	accessible	acc
LY266097	6DS0	Antagonist	N	344	6.55x55	TM6	accessible	acc
Ergotamine	4IB4	Selective (5ht1d)	L	347	6.58x58	TM6	accessible	acc
Ergotamine	4NC3	Selective (5ht1d)	L	347	6.58x58	TM6	accessible	acc
Ergotamine	5TUD	Selective (5ht1d)	L	347	6.58x58	TM6	accessible	acc
Ergotamine	5TUD	Selective (5ht1d)	L	347	6.58x58	TM6	hydrophobic	hyd
Ergotamine	4IB4	Selective (5ht1d)	V	348	6.59x59	TM6	accessible	acc	R
Ergotamine	4NC3	Selective (5ht1d)	V	348	6.59x59	TM6	accessible	acc	R
Ergotamine	5TUD	Selective (5ht1d)	V	348	6.59x59	TM6	accessible	acc	R
Ergotamine	4IB4	Selective (5ht1d)	Q	359	7.32x31	TM7	accessible	acc
Ergotamine	4NC3	Selective (5ht1d)	Q	359	7.32x31	TM7	accessible	acc
Ergotamine	5TUD	Selective (5ht1d)	Q	359	7.32x31	TM7	accessible	acc
Ergotamine	5TUD	Selective (5ht1d)	Q	359	7.32x31	TM7	polar (hydrogen bond)	polar_unspecified
Lysergide	5TVN	Agonist	Q	359	7.32x31	TM7	accessible	acc
Methylergonovine	6DRY	Agonist	Q	359	7.32x31	TM7	accessible	acc
Methysergide	6DRZ	Antagonist	Q	359	7.32x31	TM7	accessible	acc
Ergotamine	4IB4	Selective (5ht1d)	L	362	7.35x34	TM7	hydrophobic	hyd
Ergotamine	4IB4	Selective (5ht1d)	L	362	7.35x34	TM7	accessible	acc
Ergotamine	4NC3	Selective (5ht1d)	L	362	7.35x34	TM7	hydrophobic	hyd
Ergotamine	4NC3	Selective (5ht1d)	L	362	7.35x34	TM7	accessible	acc
Ergotamine	5TUD	Selective (5ht1d)	L	362	7.35x34	TM7	accessible	acc
Lysergide	5TVN	Agonist	L	362	7.35x34	TM7	accessible	acc
Methylergonovine	6DRY	Agonist	L	362	7.35x34	TM7	accessible	acc
Methysergide	6DRZ	Antagonist	L	362	7.35x34	TM7	accessible	acc
LY266097	6DS0	Antagonist	L	362	7.35x34	TM7	accessible	acc
Ergotamine	4IB4	Selective (5ht1d)	E	363	7.36x35	TM7	accessible	acc	Y
Ergotamine	4NC3	Selective (5ht1d)	E	363	7.36x35	TM7	accessible	acc	Y
Ergotamine	5TUD	Selective (5ht1d)	E	363	7.36x35	TM7	accessible	acc	Y
Lysergide	5TVN	Agonist	E	363	7.36x35	TM7	accessible	acc	Y
Methylergonovine	6DRY	Agonist	E	363	7.36x35	TM7	accessible	acc	Y
Methysergide	6DRZ	Antagonist	E	363	7.36x35	TM7	accessible	acc	Y
LY266097	6DS0	Antagonist	E	363	7.36x35	TM7	accessible	acc	Y
Ergotamine	4IB4	Selective (5ht1d)	V	366	7.39x38	TM7	accessible	acc
Ergotamine	4NC3	Selective (5ht1d)	V	366	7.39x38	TM7	accessible	acc
Ergotamine	5TUD	Selective (5ht1d)	V	366	7.39x38	TM7	accessible	acc
Lysergide	5TVN	Agonist	V	366	7.39x38	TM7	hydrophobic	hyd
Lysergide	5TVN	Agonist	V	366	7.39x38	TM7	accessible	acc
Lisuride	6DRX	Antagonist	V	366	7.39x38	TM7	accessible	acc
Methylergonovine	6DRY	Agonist	V	366	7.39x38	TM7	hydrophobic	hyd
Methylergonovine	6DRY	Agonist	V	366	7.39x38	TM7	accessible	acc
Methysergide	6DRZ	Antagonist	V	366	7.39x38	TM7	accessible	acc
Methysergide	6DRZ	Antagonist	V	366	7.39x38	TM7	hydrophobic	hyd
LY266097	6DS0	Antagonist	V	366	7.39x38	TM7	accessible	acc
LY266097	6DS0	Antagonist	V	366	7.39x38	TM7	hydrophobic	hyd
LY266097	6DS0	Antagonist	W	367	7.40x39	TM7	accessible	acc	B
Ergotamine	4IB4	Selective (5ht1d)	Y	370	7.43x42	TM7	accessible	acc	B
Ergotamine	4NC3	Selective (5ht1d)	Y	370	7.43x42	TM7	accessible	acc	B
Ergotamine	5TUD	Selective (5ht1d)	Y	370	7.43x42	TM7	accessible	acc	B
Lysergide	5TVN	Agonist	Y	370	7.43x42	TM7	accessible	acc	B
Lisuride	6DRX	Antagonist	Y	370	7.43x42	TM7	accessible	acc	B
Methylergonovine	6DRY	Agonist	Y	370	7.43x42	TM7	accessible	acc	B
Methysergide	6DRZ	Antagonist	Y	370	7.43x42	TM7	accessible	acc	B
LY266097	6DS0	Antagonist	Y	370	7.43x42	TM7	accessible	acc	B

## Sheet: 5ht2c
Ligand	Structure	Function	Amino Acid	Sequence Number	Generic Number	Segment	Interaction	Interaction Slug	Sector
Ritanserin	6BQH	selective inverse agonist	S	110	2.61x60	TM2	accessible	acc	Y
Ritanserin	6BQH	selective inverse agonist	Y	118	N/A	-	accessible	acc
Ergotamine	6BQG	prefer arrestin recruitment	W	130	3.28x28	TM3	accessible	acc	Y
Ritanserin	6BQH	selective inverse agonist	W	130	3.28x28	TM3	accessible	acc	Y
Ergotamine	6BQG	prefer arrestin recruitment	D	134	3.32x32	TM3	accessible	acc	B
Ergotamine	6BQG	prefer arrestin recruitment	D	134	3.32x32	TM3	polar (charge-charge)	polar_double_neg_protein	B
Ritanserin	6BQH	selective inverse agonist	D	134	3.32x32	TM3	polar (charge-charge)	polar_double_neg_protein	B
Ritanserin	6BQH	selective inverse agonist	D	134	3.32x32	TM3	accessible	acc	B
Ergotamine	6BQG	prefer arrestin recruitment	V	135	3.33x33	TM3	accessible	acc
Ergotamine	6BQG	prefer arrestin recruitment	V	135	3.33x33	TM3	hydrophobic	hyd
Ritanserin	6BQH	selective inverse agonist	V	135	3.33x33	TM3	hydrophobic	hyd
Ritanserin	6BQH	selective inverse agonist	V	135	3.33x33	TM3	accessible	acc
Ergotamine	6BQG	prefer arrestin recruitment	S	138	3.36x36	TM3	accessible	acc	R
Ritanserin	6BQH	selective inverse agonist	S	138	3.36x36	TM3	polar (hydrogen bond with backbone)	polar_backbone	R
Ritanserin	6BQH	selective inverse agonist	S	138	3.36x36	TM3	accessible	acc	R
Ergotamine	6BQG	prefer arrestin recruitment	T	139	3.37x37	TM3	polar (hydrogen bond)	polar_acceptor_protein	B
Ergotamine	6BQG	prefer arrestin recruitment	T	139	3.37x37	TM3	accessible	acc	B
Ritanserin	6BQH	selective inverse agonist	T	139	3.37x37	TM3	accessible	acc	B
Ergotamine	6BQG	prefer arrestin recruitment	I	142	3.40x40	TM3	accessible	acc	B
Ritanserin	6BQH	selective inverse agonist	I	142	3.40x40	TM3	accessible	acc	B
Ergotamine	6BQG	prefer arrestin recruitment	V	185	4.56x56	TM4	accessible	acc
Ritanserin	6BQH	selective inverse agonist	V	185	4.56x56	TM4	accessible	acc
Ergotamine	6BQG	prefer arrestin recruitment	V	208	45.51x51	ECL2	accessible	acc
Ergotamine	6BQG	prefer arrestin recruitment	V	208	45.51x51	ECL2	hydrophobic	hyd
Ritanserin	6BQH	selective inverse agonist	V	208	45.51x51	ECL2	hydrophobic	hyd
Ritanserin	6BQH	selective inverse agonist	V	208	45.51x51	ECL2	accessible	acc
Ergotamine	6BQG	prefer arrestin recruitment	L	209	45.52x52	ECL2	polar (hydrogen bond with backbone)	polar_backbone
Ergotamine	6BQG	prefer arrestin recruitment	L	209	45.52x52	ECL2	accessible	acc
Ergotamine	6BQG	prefer arrestin recruitment	N	210	N/A	-	accessible	acc
Ergotamine	6BQG	prefer arrestin recruitment	F	214	5.38x39	TM5	accessible	acc	R
Ritanserin	6BQH	selective inverse agonist	F	214	5.38x39	TM5	accessible	acc	R
Ergotamine	6BQG	prefer arrestin recruitment	V	215	5.39x40	TM5	hydrophobic	hyd	R
Ergotamine	6BQG	prefer arrestin recruitment	V	215	5.39x40	TM5	accessible	acc	R
Ritanserin	6BQH	selective inverse agonist	V	215	5.39x40	TM5	accessible	acc	R
Ergotamine	6BQG	prefer arrestin recruitment	G	218	5.42x43	TM5	accessible	acc	R
Ritanserin	6BQH	selective inverse agonist	G	218	5.42x43	TM5	accessible	acc	R
Ritanserin	6BQH	selective inverse agonist	G	218	5.42x43	TM5	polar (hydrogen bond with backbone)	polar_backbone	R
Ergotamine	6BQG	prefer arrestin recruitment	S	219	5.43x44	TM5	accessible	acc	R
Ritanserin	6BQH	selective inverse agonist	S	219	5.43x44	TM5	accessible	acc	R
Ritanserin	6BQH	selective inverse agonist	S	219	5.43x44	TM5	polar (hydrogen bond with backbone)	polar_backbone	R
Ergotamine	6BQG	prefer arrestin recruitment	A	222	5.46x461	TM5	accessible	acc
Ritanserin	6BQH	selective inverse agonist	A	222	5.46x461	TM5	accessible	acc
Ritanserin	6BQH	selective inverse agonist	A	222	5.46x461	TM5	hydrophobic	hyd
Ritanserin	6BQH	selective inverse agonist	F	223	5.47x47	TM5	aromatic (edge-to-face)	aro_ef_protein	B
Ritanserin	6BQH	selective inverse agonist	F	223	5.47x47	TM5	accessible	acc	B
Ritanserin	6BQH	selective inverse agonist	F	320	6.44x44	TM6	accessible	acc	B
Ergotamine	6BQG	prefer arrestin recruitment	W	324	6.48x48	TM6	accessible	acc	B
Ritanserin	6BQH	selective inverse agonist	W	324	6.48x48	TM6	aromatic (face-to-edge)	aro_fe_protein	B
Ritanserin	6BQH	selective inverse agonist	W	324	6.48x48	TM6	accessible	acc	B
Ergotamine	6BQG	prefer arrestin recruitment	F	327	6.51x51	TM6	hydrophobic	hyd	B
Ergotamine	6BQG	prefer arrestin recruitment	F	327	6.51x51	TM6	accessible	acc	B
Ritanserin	6BQH	selective inverse agonist	F	327	6.51x51	TM6	accessible	acc	B
Ritanserin	6BQH	selective inverse agonist	F	327	6.51x51	TM6	hydrophobic	hyd	B
Ergotamine	6BQG	prefer arrestin recruitment	F	328	6.52x52	TM6	aromatic (edge-to-face)	aro_ef_protein	B
Ergotamine	6BQG	prefer arrestin recruitment	F	328	6.52x52	TM6	accessible	acc	B
Ritanserin	6BQH	selective inverse agonist	F	328	6.52x52	TM6	accessible	acc	B
Ritanserin	6BQH	selective inverse agonist	F	328	6.52x52	TM6	aromatic (edge-to-face)	aro_ef_protein	B
Ergotamine	6BQG	prefer arrestin recruitment	N	331	6.55x55	TM6	accessible	acc
Ritanserin	6BQH	selective inverse agonist	N	331	6.55x55	TM6	accessible	acc
Ergotamine	6BQG	prefer arrestin recruitment	S	334	6.58x58	TM6	accessible	acc
Ergotamine	6BQG	prefer arrestin recruitment	V	335	6.59x59	TM6	hydrophobic	hyd	R
Ergotamine	6BQG	prefer arrestin recruitment	V	335	6.59x59	TM6	accessible	acc	R
Ergotamine	6BQG	prefer arrestin recruitment	E	347	7.32x31	TM7	accessible	acc
Ritanserin	6BQH	selective inverse agonist	E	347	7.32x31	TM7	accessible	acc
Ergotamine	6BQG	prefer arrestin recruitment	L	350	7.35x34	TM7	accessible	acc
Ergotamine	6BQG	prefer arrestin recruitment	L	350	7.35x34	TM7	hydrophobic	hyd
Ritanserin	6BQH	selective inverse agonist	L	350	7.35x34	TM7	accessible	acc
Ergotamine	6BQG	prefer arrestin recruitment	N	351	7.36x35	TM7	accessible	acc	Y
Ritanserin	6BQH	selective inverse agonist	N	351	7.36x35	TM7	polar (hydrogen bond)	polar_donor_protein	Y
Ritanserin	6BQH	selective inverse agonist	N	351	7.36x35	TM7	accessible	acc	Y
Ergotamine	6BQG	prefer arrestin recruitment	V	354	7.39x38	TM7	accessible	acc
Ritanserin	6BQH	selective inverse agonist	V	354	7.39x38	TM7	hydrophobic	hyd
Ritanserin	6BQH	selective inverse agonist	V	354	7.39x38	TM7	accessible	acc
Ergotamine	6BQG	prefer arrestin recruitment	Y	358	7.43x42	TM7	accessible	acc	B
Ritanserin	6BQH	selective inverse agonist	Y	358	7.43x42	TM7	accessible	acc	B

## Sheet: drd3
Ligand	Structure	Function	Amino Acid	Sequence Number	Generic Number	Segment	Interaction	Interaction Slug	Sector
Eticlopride	3PBL	drd2/drd3 specific antagonist	V	86	2.61x60	TM2	accessible	acc	G
Eticlopride	3PBL	drd2/drd4 specific antagonist	F	106	3.28x28	TM3	accessible	acc	G
Eticlopride	3PBL	drd2/drd5 specific antagonist	V	107	3.29x29	TM3	accessible	acc	Y
Eticlopride	3PBL	drd2/drd6 specific antagonist	D	110	3.32x32	TM3	polar (charge-assisted hydrogen bond)	polar_neg_protein	B
Eticlopride	3PBL	drd2/drd7 specific antagonist	D	110	3.32x32	TM3	accessible	acc	B
Eticlopride	3PBL	drd2/drd8 specific antagonist	D	110	3.32x32	TM3	polar (charge-assisted hydrogen bond)	polar_neg_protein	B
Eticlopride	3PBL	drd2/drd9 specific antagonist	D	110	3.32x32	TM3	polar (charge-charge)	polar_double_neg_protein	B
Eticlopride	3PBL	drd2/drd10 specific antagonist	V	111	3.33x33	TM3	accessible	acc
Eticlopride	3PBL	drd2/drd11 specific antagonist	V	111	3.33x33	TM3	hydrophobic	hyd
Eticlopride	3PBL	drd2/drd12 specific antagonist	C	114	3.36x36	TM3	accessible	acc
Eticlopride	3PBL	drd2/drd13 specific antagonist	T	115	3.37x37	TM3	accessible	acc	B
Eticlopride	3PBL	drd2/drd14 specific antagonist	I	183	45.52x52	ECL2	hydrophobic	hyd
Eticlopride	3PBL	drd2/drd15 specific antagonist	I	183	45.52x52	ECL2	accessible	acc
Eticlopride	3PBL	drd2/drd16 specific antagonist	V	189	5.39x40	TM5	accessible	acc
Eticlopride	3PBL	drd2/drd17 specific antagonist	S	192	5.42x43	TM5	accessible	acc	B
Eticlopride	3PBL	drd2/drd18 specific antagonist	S	193	5.43x44	TM5	accessible	acc	B
Eticlopride	3PBL	drd2/drd19 specific antagonist	S	196	5.46x461	TM5	accessible	acc	B
Eticlopride	3PBL	drd2/drd20 specific antagonist	W	342	6.48x48	TM6	accessible	acc	B
Eticlopride	3PBL	drd2/drd21 specific antagonist	F	345	6.51x51	TM6	aromatic (edge-to-face)	aro_ef_protein	B
Eticlopride	3PBL	drd2/drd22 specific antagonist	F	345	6.51x51	TM6	accessible	acc	B
Eticlopride	3PBL	drd2/drd23 specific antagonist	F	346	6.52x52	TM6	accessible	acc	B
Eticlopride	3PBL	drd2/drd24 specific antagonist	F	346	6.52x52	TM6	hydrophobic	hyd	B
Eticlopride	3PBL	drd2/drd25 specific antagonist	H	349	6.55x55	TM6	polar (hydrogen bond)	polar_donor_protein
Eticlopride	3PBL	drd2/drd26 specific antagonist	H	349	6.55x55	TM6	accessible	acc
Eticlopride	3PBL	drd2/drd27 specific antagonist	H	349	6.55x55	TM6	polar (hydrogen bond)	polar_unspecified
Eticlopride	3PBL	drd2/drd28 specific antagonist	V	350	6.56x56	TM6	accessible	acc
Eticlopride	3PBL	drd2/drd29 specific antagonist	Y	365	7.35x34	TM7	accessible	acc	Y
Eticlopride	3PBL	drd2/drd30 specific antagonist	T	369	7.39x38	TM7	accessible	acc
Eticlopride	3PBL	drd2/drd31 specific antagonist	Y	373	7.43x42	TM7	accessible	acc

## Sheet: drd4(human only)
Ligand	Structure	Function	Amino Acid	Sequence Number	Generic Number	Segment	Interaction	Interaction Slug	Sector
Nemonapride	5WIU	antagonist	V	87	2.57x56	TM2	accessible	acc	B
Nemonapride	5WIV	antagonist	V	87	2.57x56	TM2	accessible	acc	B
Nemonapride	5WIU	antagonist	L	90	2.60x59	TM2	accessible	acc	Y
Nemonapride	5WIV	antagonist	L	90	2.60x59	TM2	accessible	acc	Y
Nemonapride	5WIU	antagonist	F	91	2.61x60	TM2	accessible	acc
Nemonapride	5WIU	antagonist	F	91	2.61x60	TM2	aromatic (edge-to-face)	aro_ef_protein
Nemonapride	5WIV	antagonist	F	91	2.61x60	TM2	accessible	acc
Nemonapride	5WIV	antagonist	F	91	2.61x60	TM2	aromatic (edge-to-face)	aro_ef_protein
Nemonapride	5WIU	antagonist	S	94	2.64x63	TM2	accessible	acc
Nemonapride	5WIV	antagonist	S	94	2.64x63	TM2	accessible	acc
Nemonapride	5WIU	antagonist	W	101	23.50x50	ECL1	accessible	acc	B
Nemonapride	5WIV	antagonist	W	101	23.50x50	ECL1	accessible	acc	B
Nemonapride	5WIU	antagonist	L	111	3.28x28	TM3	accessible	acc	G
Nemonapride	5WIV	antagonist	L	111	3.28x28	TM3	accessible	acc	G
Nemonapride	5WIU	antagonist	M	112	3.29x29	TM3	accessible	acc	Y
Nemonapride	5WIV	antagonist	M	112	3.29x29	TM3	accessible	acc	Y
Nemonapride	5WIU	antagonist	D	115	3.32x32	TM3	polar (charge-assisted hydrogen bond)	polar_neg_protein	B
Nemonapride	5WIU	antagonist	D	115	3.32x32	TM3	polar (charge-assisted hydrogen bond)	polar_neg_protein	B
Nemonapride	5WIU	antagonist	D	115	3.32x32	TM3	accessible	acc	B
Nemonapride	5WIU	antagonist	D	115	3.32x32	TM3	polar (charge-charge)	polar_double_neg_protein	B
Nemonapride	5WIV	antagonist	D	115	3.32x32	TM3	polar (charge-assisted hydrogen bond)	polar_neg_protein	B
Nemonapride	5WIV	antagonist	D	115	3.32x32	TM3	polar (charge-assisted hydrogen bond)	polar_neg_protein	B
Nemonapride	5WIV	antagonist	D	115	3.32x32	TM3	accessible	acc	B
Nemonapride	5WIV	antagonist	D	115	3.32x32	TM3	polar (charge-charge)	polar_double_neg_protein	B
Nemonapride	5WIU	antagonist	V	116	3.33x33	TM3	hydrophobic	hyd
Nemonapride	5WIU	antagonist	V	116	3.33x33	TM3	accessible	acc
Nemonapride	5WIV	antagonist	V	116	3.33x33	TM3	hydrophobic	hyd
Nemonapride	5WIV	antagonist	V	116	3.33x33	TM3	accessible	acc
Nemonapride	5WIU	antagonist	C	119	3.36x36	TM3	accessible	acc
Nemonapride	5WIU	antagonist	C	119	3.36x36	TM3	hydrophobic	hyd
Nemonapride	5WIV	antagonist	C	119	3.36x36	TM3	accessible	acc
Nemonapride	5WIV	antagonist	C	119	3.36x36	TM3	hydrophobic	hyd
Nemonapride	5WIU	antagonist	T	120	3.37x37	TM3	accessible	acc	B
Nemonapride	5WIV	antagonist	T	120	3.37x37	TM3	accessible	acc	B
Nemonapride	5WIU	antagonist	C	185	45.50x50	ECL2	accessible	acc	B
Nemonapride	5WIV	antagonist	C	185	45.50x50	ECL2	accessible	acc	B
Nemonapride	5WIU	antagonist	R	186	45.51x51	ECL2	accessible	acc
Nemonapride	5WIV	antagonist	R	186	45.51x51	ECL2	accessible	acc
Nemonapride	5WIU	antagonist	L	187	45.52x52	ECL2	hydrophobic	hyd
Nemonapride	5WIU	antagonist	L	187	45.52x52	ECL2	accessible	acc
Nemonapride	5WIV	antagonist	L	187	45.52x52	ECL2	hydrophobic	hyd
Nemonapride	5WIV	antagonist	L	187	45.52x52	ECL2	accessible	acc
Nemonapride	5WIU	antagonist	Y	192	5.38x39	TM5	accessible	acc
Nemonapride	5WIV	antagonist	Y	192	5.38x39	TM5	accessible	acc
Nemonapride	5WIU	antagonist	V	193	5.39x40	TM5	accessible	acc
Nemonapride	5WIV	antagonist	V	193	5.39x40	TM5	accessible	acc
Nemonapride	5WIU	antagonist	S	196	5.42x43	TM5	accessible	acc	B
Nemonapride	5WIU	antagonist	S	196	5.42x43	TM5	polar (hydrogen bond)	polar_acceptor_protein	B
Nemonapride	5WIV	antagonist	S	196	5.42x43	TM5	accessible	acc	B
Nemonapride	5WIV	antagonist	S	196	5.42x43	TM5	polar (hydrogen bond)	polar_acceptor_protein	B
Nemonapride	5WIU	antagonist	S	197	5.43x44	TM5	accessible	acc	B
Nemonapride	5WIV	antagonist	S	197	5.43x44	TM5	accessible	acc	B
Nemonapride	5WIU	antagonist	S	200	5.46x461	TM5	accessible	acc
Nemonapride	5WIV	antagonist	S	200	5.46x461	TM5	accessible	acc
Nemonapride	5WIU	antagonist	W	407	6.48x48	TM6	accessible	acc	B
Nemonapride	5WIV	antagonist	W	407	6.48x48	TM6	accessible	acc	B
Nemonapride	5WIU	antagonist	F	410	6.51x51	TM6	accessible	acc	B
Nemonapride	5WIU	antagonist	F	410	6.51x51	TM6	aromatic (edge-to-face)	aro_ef_protein	B
Nemonapride	5WIV	antagonist	F	410	6.51x51	TM6	accessible	acc	B
Nemonapride	5WIV	antagonist	F	410	6.51x51	TM6	aromatic (edge-to-face)	aro_ef_protein	B
Nemonapride	5WIU	antagonist	F	411	6.52x52	TM6	accessible	acc	B
Nemonapride	5WIU	antagonist	F	411	6.52x52	TM6	hydrophobic	hyd	B
Nemonapride	5WIV	antagonist	F	411	6.52x52	TM6	accessible	acc	B
Nemonapride	5WIV	antagonist	F	411	6.52x52	TM6	hydrophobic	hyd	B
Nemonapride	5WIU	antagonist	H	414	6.55x55	TM6	accessible	acc
Nemonapride	5WIV	antagonist	H	414	6.55x55	TM6	accessible	acc
Nemonapride	5WIU	antagonist	T	434	7.39x38	TM7	accessible	acc
Nemonapride	5WIV	antagonist	T	434	7.39x38	TM7	accessible	acc
Nemonapride	5WIU	antagonist	Y	438	7.43x42	TM7	accessible	acc
Nemonapride	5WIV	antagonist	Y	438	7.43x42	TM7	accessible	acc

## Sheet: drd4(human only_temp)
Ligand	Amino Acid	Sequence Number	Generic Number	Segment	Interaction	Interaction Slug	Sector
Nemonapride	V	87	2.57x56	TM2	accessible	acc	B
Nemonapride	V	87	2.57x56	TM2	accessible	acc	B
Nemonapride	L	90	2.60x59	TM2	accessible	acc	Y
Nemonapride	L	90	2.60x59	TM2	accessible	acc	Y
Nemonapride	F	91	2.61x60	TM2	accessible	acc
Nemonapride	F	91	2.61x60	TM2	aromatic (edge-to-face)	aro_ef_protein
Nemonapride	F	91	2.61x60	TM2	accessible	acc
Nemonapride	F	91	2.61x60	TM2	aromatic (edge-to-face)	aro_ef_protein
Nemonapride	S	94	2.64x63	TM2	accessible	acc
Nemonapride	S	94	2.64x63	TM2	accessible	acc
Nemonapride	W	101	23.50x50	ECL1	accessible	acc	B
Nemonapride	W	101	23.50x50	ECL1	accessible	acc	B
Nemonapride	L	111	3.28x28	TM3	accessible	acc	G
Nemonapride	L	111	3.28x28	TM3	accessible	acc	G
Nemonapride	M	112	3.29x29	TM3	accessible	acc	Y
Nemonapride	M	112	3.29x29	TM3	accessible	acc	Y
Nemonapride	D	115	3.32x32	TM3	polar (charge-assisted hydrogen bond)	polar_neg_protein	B
Nemonapride	D	115	3.32x32	TM3	polar (charge-assisted hydrogen bond)	polar_neg_protein	B
Nemonapride	D	115	3.32x32	TM3	accessible	acc	B
Nemonapride	D	115	3.32x32	TM3	polar (charge-charge)	polar_double_neg_protein	B
Nemonapride	D	115	3.32x32	TM3	polar (charge-assisted hydrogen bond)	polar_neg_protein	B
Nemonapride	D	115	3.32x32	TM3	polar (charge-assisted hydrogen bond)	polar_neg_protein	B
Nemonapride	D	115	3.32x32	TM3	accessible	acc	B
Nemonapride	D	115	3.32x32	TM3	polar (charge-charge)	polar_double_neg_protein	B
Nemonapride	V	116	3.33x33	TM3	hydrophobic	hyd
Nemonapride	V	116	3.33x33	TM3	accessible	acc
Nemonapride	V	116	3.33x33	TM3	hydrophobic	hyd
Nemonapride	V	116	3.33x33	TM3	accessible	acc
Nemonapride	C	119	3.36x36	TM3	accessible	acc
Nemonapride	C	119	3.36x36	TM3	hydrophobic	hyd
Nemonapride	C	119	3.36x36	TM3	accessible	acc
Nemonapride	C	119	3.36x36	TM3	hydrophobic	hyd
Nemonapride	T	120	3.37x37	TM3	accessible	acc	B
Nemonapride	T	120	3.37x37	TM3	accessible	acc	B
Nemonapride	C	185	45.50x50	ECL2	accessible	acc	B
Nemonapride	C	185	45.50x50	ECL2	accessible	acc	B
Nemonapride	R	186	45.51x51	ECL2	accessible	acc
Nemonapride	R	186	45.51x51	ECL2	accessible	acc
Nemonapride	L	187	45.52x52	ECL2	hydrophobic	hyd
Nemonapride	L	187	45.52x52	ECL2	accessible	acc
Nemonapride	L	187	45.52x52	ECL2	hydrophobic	hyd
Nemonapride	L	187	45.52x52	ECL2	accessible	acc
Nemonapride	Y	192	5.38x39	TM5	accessible	acc
Nemonapride	Y	192	5.38x39	TM5	accessible	acc
Nemonapride	V	193	5.39x40	TM5	accessible	acc
Nemonapride	V	193	5.39x40	TM5	accessible	acc
Nemonapride	S	196	5.42x43	TM5	accessible	acc	B
Nemonapride	S	196	5.42x43	TM5	polar (hydrogen bond)	polar_acceptor_protein	B
Nemonapride	S	196	5.42x43	TM5	accessible	acc	B
Nemonapride	S	196	5.42x43	TM5	polar (hydrogen bond)	polar_acceptor_protein	B
Nemonapride	S	197	5.43x44	TM5	accessible	acc	B
Nemonapride	S	197	5.43x44	TM5	accessible	acc	B
Nemonapride	S	200	5.46x461	TM5	accessible	acc
Nemonapride	S	200	5.46x461	TM5	accessible	acc
Nemonapride	W	407	6.48x48	TM6	accessible	acc	B
Nemonapride	W	407	6.48x48	TM6	accessible	acc	B
Nemonapride	F	410	6.51x51	TM6	accessible	acc	B
Nemonapride	F	410	6.51x51	TM6	aromatic (edge-to-face)	aro_ef_protein	B
Nemonapride	F	410	6.51x51	TM6	accessible	acc	B
Nemonapride	F	410	6.51x51	TM6	aromatic (edge-to-face)	aro_ef_protein	B
Nemonapride	F	411	6.52x52	TM6	accessible	acc	B
Nemonapride	F	411	6.52x52	TM6	hydrophobic	hyd	B
Nemonapride	F	411	6.52x52	TM6	accessible	acc	B
Nemonapride	F	411	6.52x52	TM6	hydrophobic	hyd	B
Nemonapride	H	414	6.55x55	TM6	accessible	acc
Nemonapride	H	414	6.55x55	TM6	accessible	acc
Nemonapride	T	434	7.39x38	TM7	accessible	acc
Nemonapride	T	434	7.39x38	TM7	accessible	acc
Nemonapride	Y	438	7.43x42	TM7	accessible	acc
Nemonapride	Y	438	7.43x42	TM7	accessible	acc
